# Supplementary material for: Molecular and Pathological Analyses of IARS1-Deficient Mice: An IARS Disorder Model
Source: Int J Mol Sci. 2023 Apr 9;24(8):6955. doi: 10.3390/ijms24086955 (PMC10138339; doi:10.3390/ijms24086955)
Supplement: Supplementary file 1 [file ijms-24-06955-s001.zip]

Archive with 1 entries (1 files):
- ijms-2295322-supplementary.xlsx
