# Supplementary material for: Molecular and Pathological Analyses of IARS1-Deficient Mice: An IARS Disorder Model
Source: Int J Mol Sci. 2023 Apr 9;24(8):6955. doi: 10.3390/ijms24086955 (PMC10138339; doi:10.3390/ijms24086955)
Supplement: Supplementary file 1 [file ijms-24-06955-s001.zip › ijms-2295322-supplementary.xlsx]

## Sheet: Table S1
Intensity_ WT	Intensity_ IARS	Protein.IDs	Protein. Names	Genes	First.Protein. Description
21.0426	21.2185	Q5YD48	A1CF	A1cf	APOBEC1 complementation factor
19.7344	19.8087	O35143	ATIF1	ATP5IF1	ATPase inhibitor, mitochondrial
17.8707	18.1996	P58742	AAAS	Aaas	Aladin
19.9012	23.0625	Q9D2R0	AACS	Aacs	Acetoacetyl-CoA synthetase
24.3101	24.3778	Q99PG0	AAAD	Aadac	Arylacetamide deacetylase
23.0999	22.7553	Q9WVM8	AADAT	Aadat	Kynurenine/alpha-aminoadipate aminotransferase, mitochondrial
16.5393	16.9514	Q8R2R3	AAGAB	Aagab	Alpha- and gamma-adaptin-binding protein p34
17.189	17.2541	Q3UHJ0	AAK1	Aak1	AP2-associated protein kinase 1
17.3114	17.8729	Q8R0P4	AAMDC	Aamdc	Mth938 domain-containing protein
14.6012	14.7368	Q9D2V5	AAR2	Aar2	Protein AAR2 homolog
21.9951	22.2066	Q8BGQ7	SYAC	Aars1	Alanine--tRNA ligase, cytoplasmic
18.6027	18.3707	Q14CH7	SYAM	Aars2	Alanine--tRNA ligase, mitochondrial
20.0292	20.3962	Q3THG9	AASD1	Aarsd1	Alanyl-tRNA editing protein Aarsd1
17.3437	17.735	Q9CQF6	ADPPT	Aasdhppt	L-aminoadipate-semialdehyde dehydrogenase-phosphopantetheinyl transferase
23.4425	23.632	Q99K67	AASS	Aass	Alpha-aminoadipic semialdehyde synthase, mitochondrial
16.5136	16.5394	Q9JKX4	AATF	Aatf	Protein AATF
23.8858	24.0772	P61922	GABT	Abat	4-aminobutyrate aminotransferase, mitochondrial
18.9353	18.8814	P41233	ABCA1	Abca1	Phospholipid-transporting ATPase ABCA1
17.2441	17.53	Q8R420	ABCA3	Abca3	ATP-binding cassette sub-family A member 3
20.85	20.5261	Q8K441	ABCA6	Abca6	ATP-binding cassette sub-family A member 6
19.7171	19.086	Q8K440	ABC8B	Abca8b	ATP-binding cassette sub-family A member 8-B
16.5853	16.2764	Q8K449	ABCA9	Abca9	ATP-binding cassette sub-family A member 9
18.7256	19.0278	Q9JI39	ABCBA	Abcb10	ATP-binding cassette sub-family B member 10, mitochondrial
21.6186	21.5404	Q9QY30	ABCBB	Abcb11	Bile salt export pump
13.245	12.6754	P21447;P06795	MDR1A	Abcb1a	ATP-dependent translocase ABCB1
19.9742	19.6267	P21447;P06795;P21440	MDR3	Abcb4	Phosphatidylcholine translocator ABCB4
19.6537	19.477	Q9DC29	ABCB6	Abcb6	ATP-binding cassette sub-family B member 6, mitochondrial
20.5261	20.417	Q61102	ABCB7	Abcb7	ATP-binding cassette sub-family B member 7, mitochondrial
20.0156	19.7764	Q9CXJ4	MITOS	Abcb8	Mitochondrial potassium channel ATP-binding subunit
22.5285	22.3017	Q9JJ59	ABCB9	Abcb9	ATP-binding cassette sub-family B member 9
21.0088	21.1581	Q8VI47	MRP2	Abcc2	Canalicular multispecific organic anion transporter 1
19.4079	18.9569	B2RX12	MRP3	Abcc3	Canalicular multispecific organic anion transporter 2
21.8802	21.5961	Q9R1S7	MRP6	Abcc6	Multidrug resistance-associated protein 6
17.2234	16.7834	P70170	ABCC9	Abcc9	ATP-binding cassette sub-family C member 9
18.3186	18.4906	P48410	ABCD1	Abcd1	ATP-binding cassette sub-family D member 1
21.5498	20.9098	Q61285	ABCD2	Abcd2	ATP-binding cassette sub-family D member 2
23.7995	24.275	P55096	ABCD3	Abcd3	ATP-binding cassette sub-family D member 3
15.993	16.065	O89016	ABCD4	Abcd4	ATP-binding cassette sub-family D member 4
21.2989	21.4067	P61222	ABCE1	Abce1	ATP-binding cassette sub-family E member 1
20.343	20.4476	Q6P542	ABCF1	Abcf1	ATP-binding cassette sub-family F member 1
19.727	19.9311	Q99LE6	ABCF2	Abcf2	ATP-binding cassette sub-family F member 2
18.9227	18.8846	Q8K268	ABCF3	Abcf3	ATP-binding cassette sub-family F member 3
19.6023	19.797	Q7TMS5	ABCG2	Abcg2	Broad substrate specificity ATP-binding cassette transporter ABCG2
16.1152	15.5806	Q99P81	ABCG3	Abcg3	ATP-binding cassette sub-family G member 3
19.8302	18.8286	Q99PE8	ABCG5	Abcg5	ATP-binding cassette sub-family G member 5
18.6079	17.7518	Q9DBM0	ABCG8	Abcg8	ATP-binding cassette sub-family G member 8
18.7503	18.3434	Q6PE15	ABHDA	Abhd10	Mycophenolic acid acyl-glucuronide esterase, mitochondrial
21.3376	21.5117	Q8K4F5	ABHDB	Abhd11	Protein ABHD11
19.7114	19.4974	Q99LR1	ABD12	Abhd12	Lysophosphatidylserine lipase ABHD12
15.5046	15.5325	Q80UX8	ABHDD	Abhd13	Protein ABHD13
24.604	25.0609	Q8VCR7	ABHEB	Abhd14b	Protein ABHD14B
19.1032	19.0567	Q5F2F2	ABH15	Abhd15	Protein ABHD15
19.665	19.5612	Q9Z1Q2	ABHGA	Abhd16a	Phosphatidylserine lipase ABHD16A
15.6423	15.4515	Q8VCV1;Q99JW1	AB17A	Abhd17a	Alpha/beta hydrolase domain-containing protein 17A
16.4499	16.7755	Q8C1A9	ABD18	Abhd18	Protein ABHD18
18.4956	17.833	Q9QXM0	ABHD2	Abhd2	Monoacylglycerol lipase ABHD2
18.4571	19.0499	Q91ZH7	ABHD3	Abhd3	Phospholipase ABHD3
18.1028	18.1599	Q8VD66	ABHD4	Abhd4	(Lyso)-N-acylphosphatidylethanolamine lipase
18.1949	18.8661	Q9DBL9	ABHD5	Abhd5	1-acylglycerol-3-phosphate O-acyltransferase ABHD5
19.0184	19.1983	Q8R2Y0	ABHD6	Abhd6	Monoacylglycerol lipase ABHD6
19.0343	18.982	Q8CBW3	ABI1	Abi1	Abl interactor 1
15.2176	15.0146	P62484	ABI2	Abi2	Abl interactor 2
17.26	17.0853	Q8BYZ1	ABI3	Abi3	ABI gene family member 3
17.3028	17.0272	Q80ZQ9	ABITM	Abitram	Protein Abitram
14.532	14.206	P00520	ABL1	Abl1	Tyrosine-protein kinase ABL1
18.7898	18.5883	Q8K4G5	ABLM1	Ablim1	Actin-binding LIM protein 1
14.5395	14.9263	Q8BL65	ABLM2	Ablim2	Actin-binding LIM protein 2
16.2842	16.919	Q69ZX8	ABLM3	Ablim3	Actin-binding LIM protein 3
20.7796	20.265	Q4KML4	ABRAL	Abracl	Costars family protein ABRACL
16.3655	16.3686	Q8BPZ8	ABRX1	Abraxas1	BRCA1-A complex subunit Abraxas 1
18.6613	18.7463	Q3TCJ1	ABRX2	Abraxas2	BRISC complex subunit Abraxas 2
16.9365	17.114	Q7TQI7	ABTB2	Abtb2	Ankyrin repeat and BTB/POZ domain-containing protein 2
23.4923	23.5045	Q921H8	THIKA	Acaa1a	3-ketoacyl-CoA thiolase A, peroxisomal
24.4551	24.5225	Q8VCH0	THIKB	Acaa1b	3-ketoacyl-CoA thiolase B, peroxisomal
27.7129	27.6527	Q8BWT1	THIM	Acaa2	3-ketoacyl-CoA thiolase, mitochondrial
20.6628	22.4775	Q5SWU9	ACACA	Acaca	Acetyl-CoA carboxylase 1
18.2094	21.1519	E9Q4Z2	ACACB	Acacb	Acetyl-CoA carboxylase 2
22.0156	21.7796	Q8K370	ACD10	Acad10	Acyl-CoA dehydrogenase family member 10
23.0625	22.9812	Q80XL6	ACD11	Acad11	Acyl-CoA dehydrogenase family member 11
22.5093	22.502	Q9D7B6	ACAD8	Acad8	Isobutyryl-CoA dehydrogenase, mitochondrial
21.6584	21.5356	Q8JZN5	ACAD9	Acad9	Complex I assembly factor ACAD9, mitochondrial
25.0854	24.6153	P51174	ACADL	Acadl	Long-chain specific acyl-CoA dehydrogenase, mitochondrial
24.9933	24.7895	P45952	ACADM	Acadm	Medium-chain specific acyl-CoA dehydrogenase, mitochondrial
24.9933	24.8433	Q07417	ACADS	Acads	Short-chain specific acyl-CoA dehydrogenase, mitochondrial
21.9882	22.2155	Q9DBL1	ACDSB	Acadsb	Short/branched chain specific acyl-CoA dehydrogenase, mitochondrial
24.867	24.3031	P50544	ACADV	Acadvl	Very long-chain specific acyl-CoA dehydrogenase, mitochondrial
16.5776	16.2278	Q61282	PGCA	Acan	Aggrecan core protein
17.9703	17.6569	Q6ZQK5	ACAP2	Acap2	Arf-GAP with coiled-coil, ANK repeat and PH domain-containing protein 2
26.7517	26.3222	Q8QZT1	THIL	Acat1	Acetyl-CoA acetyltransferase, mitochondrial
25.767	26.1234	Q8CAY6	THIC	Acat2	Acetyl-CoA acetyltransferase, cytosolic
19.1669	19.0338	Q8BMP6	GCP60	Acbd3	Golgi resident protein GCP60
21.3484	21.5777	Q5XG73	ACBD5	Acbd5	Acyl-CoA-binding domain-containing protein 5
18.7739	19.1353	Q9D061	ACBD6	Acbd6	Acyl-CoA-binding domain-containing protein 6
16.8828	16.7537	A2AIG8	1A1L1	Accs	1-aminocyclopropane-1-carboxylate synthase-like protein 1
15.198	15.1784	P09470	ACE	Ace	Angiotensin-converting enzyme
20.2877	20.1704	Q9JIX8	ACINU	Acin1	Apoptotic chromatin condensation inducer in the nucleus
22.2764	24.3511	Q91V92	ACLY	Acly	ATP-citrate synthase
21.8423	23.1931	Q8R519	ACMSD	Acmsd	2-amino-3-carboxymuconate-6-semialdehyde decarboxylase
19.6908	19.2043	A2AKK5	ACNT1	Acnat1	Acyl-coenzyme A amino acid N-acyltransferase 1
19.365	19.3347	Q8BGG9	ACNT2	Acnat2	Acyl-coenzyme A amino acid N-acyltransferase 2
23.2288	23.7077	P28271	ACOC	Aco1	Cytoplasmic aconitate hydratase
23.1961	23.6096	Q99KI0	ACON	Aco2	Aconitate hydratase, mitochondrial
18.2881	20.2419	O55137	ACOT1	Acot1	Acyl-coenzyme A thioesterase 1
17.0403	18.0787	Q8VHQ9	ACO11	Acot11	Acyl-coenzyme A thioesterase 11
21.3484	21.1581	Q9DBK0	ACO12	Acot12	Acetyl-coenzyme A thioesterase
23.5404	23.7796	Q9CQR4	ACO13	Acot13	Acyl-coenzyme A thioesterase 13
20.2764	20.0426	Q9QYR9	ACOT2	Acot2	Acyl-coenzyme A thioesterase 2, mitochondrial
20.7634	20.9243	Q9QYR7	ACOT3	Acot3	Acyl-coenzyme A thioesterase 3
20.4576	20.8191	Q8BWN8	ACOT4	Acot4	Peroxisomal succinyl-coenzyme A thioesterase
20.7955	20.7796	Q91V12	BACH	Acot7	Cytosolic acyl coenzyme A thioester hydrolase
18.7499	18.812	P58137	ACOT8	Acot8	Acyl-coenzyme A thioesterase 8
18.3949	18.5048	Q32MW3;Q9R0X4	ACOT9	Acot9	Acyl-coenzyme A thioesterase 9, mitochondrial
25.5551	26.0254	Q9R0H0	ACOX1	Acox1	Peroxisomal acyl-coenzyme A oxidase 1
23.5638	23.3778	Q9QXD1	ACOX2	Acox2	Peroxisomal acyl-coenzyme A oxidase 2
18.3401	18.6995	Q9EPL9	ACOX3	Acox3	Peroxisomal acyl-coenzyme A oxidase 3
23.9672	23.7796	Q9D358	PPAC	Acp1	Low molecular weight phosphotyrosine protein phosphatase
19.6658	19.1376	P24638	PPAL	Acp2	Lysosomal acid phosphatase
21.2006	21.0359	Q05117	PPA5	Acp5	Tartrate-resistant acid phosphatase type 5
21.8423	21.8876	Q8BP40	PPA6	Acp6	Lysophosphatidic acid phosphatase type 6
24.0772	24.1642	Q8VCW8	ACSF2	Acsf2	Medium-chain acyl-CoA ligase ACSF2, mitochondrial
20.6186	20.7715	Q3URE1	ACSF3	Acsf3	Malonate--CoA ligase ACSF3, mitochondrial
24.7543	24.7338	P41216	ACSL1	Acsl1	Long-chain-fatty-acid--CoA ligase 1
18.7812	19.3954	Q9CZW4	ACSL3	Acsl3	Long-chain-fatty-acid--CoA ligase 3
18.796	19.8017	Q9QUJ7	ACSL4	Acsl4	Long-chain-fatty-acid--CoA ligase 4
23.2361	24.1565	Q8JZR0	ACSL5	Acsl5	Long-chain-fatty-acid--CoA ligase 5
23.7077	23.9584	Q91WC3	ACSL6	Acsl6	Long-chain-fatty-acid--CoA ligase 6
24.654	24.9495	Q91VA0	ACSM1	Acsm1	Acyl-coenzyme A synthetase ACSM1, mitochondrial
21.7836	21.4576	Q3UNX5	ACSM3	Acsm3	Acyl-coenzyme A synthetase ACSM3, mitochondrial
22.1457	22.2477	Q8BGA8	ACSM5	Acsm5	Acyl-coenzyme A synthetase ACSM5, mitochondrial
20.4476	22.68	Q9QXG4	ACSA	Acss2	Acetyl-coenzyme A synthetase, cytoplasmic
21.502	21.3484	Q14DH7	ACSS3	Acss3	Acyl-CoA synthetase short-chain family member 3, mitochondrial
17.5577	17.4557	IPI:CON_00698900.1|SWISS-PROT:P60712;P63260;Q8BFZ3;P60710	ACTBL	Actbl2	Beta-actin-like protein 2
19.3475	19.2294	Q9Z2N8	ACL6A	Actl6a	Actin-like protein 6A
21.6141	21.2419	Q7TPR4	ACTN1	Actn1	Alpha-actinin-1
22.5356	22.5404	P57780	ACTN4	Actn4	Alpha-actinin-4
18.0206	18.1389	Q9QZB7	ARP10	Actr10	Actin-related protein 10
17.9841	18.1433	P61164	ACTZ	Actr1a	Alpha-centractin
18.4318	18.6163	Q8R5C5	ACTY	Actr1b	Beta-centractin
23.1825	22.8746	P61161	ARP2	Actr2	Actin-related protein 2
22.1519	21.9847	Q99JY9	ARP3	Actr3	Actin-related protein 3
15.0396	15.1511	Q80US4	ARP5	Actr5	Actin-related protein 5
15.4427	15.3672	Q9D864	ARP6	Actr6	Actin-related protein 6
15.4161	15.5534	Q8R2S9	ARP8	Actr8	Actin-related protein 8
16.8808	17.0017	P37172	ACVR1	Acvr1	Activin receptor type-1
14.3984	13.8846	P27038	AVR2A	Acvr2a	Activin receptor type-2A
22.0559	22.343	Q99JW2	ACY1	Acy1	Aminoacylase-1
23.2821	23.4425	Q91XE4	ACY3	Acy3	N-acyl-aromatic-L-amino acid amidohydrolase (carboxylate-forming)
19.9017	20.0951	P56376	ACYP1	Acyp1	Acylphosphatase-1
17.0961	16.6754	P56375	ACYP2	Acyp2	Acylphosphatase-2
19.0714	18.9823	P03958	ADA	Ada	Adenosine deaminase
17.2514	17.3678	Q80SY6	ADAL	Adal	Adenosine deaminase-like protein
18.2105	18.0771	O35598	ADA10	Adam10	Disintegrin and metalloproteinase domain-containing protein 10
18.7123	18.5211	Q9Z0F8	ADA17	Adam17	Disintegrin and metalloproteinase domain-containing protein 17
19.3835	19.0834	Q9R1V7	ADA23	Adam23	Disintegrin and metalloproteinase domain-containing protein 23
17.5574	17.4789	Q61072	ADAM9	Adam9	Disintegrin and metalloproteinase domain-containing protein 9
18.029	18.3449	Q8R2V5	ADAP2	Adap2	Arf-GAP with dual PH domain-containing protein 2
15.8373	16.5796	Q99MU3	DSRAD	Adar	Double-stranded RNA-specific adenosine deaminase
17.1612	17.0387	Q91ZS8	RED1	Adarb1	Double-stranded RNA-specific editase 1
16.5674	16.4874	Q6PAT0	ADAT3	Adat3	Probable inactive tRNA-specific adenosine deaminase-like protein 3
19.0775	18.8634	Q9D0L4	ADCK1	Adck1	AarF domain-containing protein kinase 1
16.4988	16.3757	Q6NSR3	ADCK2	Adck2	Uncharacterized aarF domain-containing protein kinase 2
18.471	18.426	Q80V03	ADCK5	Adck5	Uncharacterized aarF domain-containing protein kinase 5
16.7546	16.4977	P51830	ADCY9	Adcy9	Adenylate cyclase type 9
18.5738	18.401	Q9QYC0	ADDA	Add1	Alpha-adducin
16.7006	16.6086	Q9QYB8	ADDB	Add2	Beta-adducin
18.9977	18.8697	Q9QYB5	ADDG	Add3	Gamma-adducin
17.5448	16.682	Q61549	AGRE1	Adgre1	Adhesion G protein-coupled receptor E1
14.879	15.0834	Q8VEC3	AGRF1	Adgrf1	Adhesion G-protein coupled receptor F1
16.7796	16.6464	G5E8Q8	AGRF5	Adgrf5	Adhesion G protein-coupled receptor F5
15.6409	15.9258	Q8R0T6	AGRG3	Adgrg3	Adhesion G protein-coupled receptor G3
17.273	17.435	Q8JZZ7	AGRL2	Adgrl2	Adhesion G protein-coupled receptor L2
28.9705	29.2467	P00329	ADH1	Adh1	Alcohol dehydrogenase 1
18.8208	19.8535	Q9QYY9	ADH4	Adh4	All-trans-retinol dehydrogenase [NAD(+)] ADH4
24.8528	24.9977	P28474	ADHX	Adh5	Alcohol dehydrogenase class-3
21.7265	21.5777	Q8R0N6	HOT	Adhfe1	Hydroxyacid-oxoacid transhydrogenase, mitochondrial
22.4324	22.2764	Q99JT9	MTND	Adi1	1,2-dihydroxy-3-keto-5-methylthiopentene dioxygenase
18.4789	18.4778	Q60994	ADIPO	Adipoq	Adiponectin
15.2553	15.9174	Q8BQS5	PAQR2	Adipor2	Adiponectin receptor protein 2
25.0854	24.9043	P55264	ADK	Adk	Adenosine kinase
17.0545	16.8337	Q9Z103	ADNP	Adnp	Activity-dependent neuroprotector homeobox protein
19.2942	19.3615	Q6PDY2	AEDO	Ado	2-aminoethanethiol dioxygenase
19.0381	19.0314	Q8VDL4	ADPGK	Adpgk	ADP-dependent glucokinase
18.3053	18.0215	P54923	ADPRH	Adprh	[Protein ADP-ribosylarginine] hydrolase
19.3303	18.9613	Q8CG72	ARHL2	Adprhl2	ADP-ribose glycohydrolase ARH3
18.2946	17.3059	Q99KS6	ADPRM	Adprm	Manganese-dependent ADP-ribose/CDP-alcohol diphosphatase
15.1425	15.4599	P97717	ADA1B	Adra1b	Alpha-1B adrenergic receptor
20.2302	20.4273	Q9JKV1	ADRM1	Adrm1	Proteasomal ubiquitin receptor ADRM1
20.0292	20.1332	P54822	PUR8	Adsl	Adenylosuccinate lyase
19.8429	19.8553	P28650	PURA1	Adss1	Adenylosuccinate synthetase isozyme 1
20.4676	20.7876	P46664	PURA2	Adss2	Adenylosuccinate synthetase isozyme 2
19.5056	19.3604	Q8C138	ADTRP	Adtrp	Androgen-dependent TFPI-regulating protein
16.1299	15.4137	Q80YS6	AFAP1	Afap1	Actin filament-associated protein 1
18.8248	18.9904	Q9QZQ1	AFAD	Afdn	Afadin
15.1919	14.9829	Q9ESC8	AFF4	Aff4	AF4/FMR2 family member 4
18.5821	18.6532	Q3V384	AFG1L	Afg1l	AFG1-like ATPase
20.2066	20.0292	Q920A7	AFG31	Afg3l1	AFG3-like protein 1
20.9171	20.9098	Q8JZQ2	AFG32	Afg3l2	AFG3-like protein 2
18.1072	18.0174	O89020	AFAM	Afm	Afamin
21.0359	21.0156	Q8K4H1	KFA	Afmid	Kynurenine formamidase
16.5132	16.852	Q80WT5	AFTIN	Aftph	Aftiphilin
16.5395	15.6954	Q3UPL5	CK096	Ag2	Uncharacterized protein C11orf96 homolog
19.8852	19.5421	Q64191	ASPG	Aga	N(4)-(beta-N-acetylglucosaminyl)-L-asparaginase
16.3474	15.8582	Q8VHH5	AGAP3	Agap3	Arf-GAP with GTPase, ANK repeat and PH domain-containing protein 3
18.5746	18.5337	Q8K2K6	AGFG1	Agfg1	Arf-GAP domain and FG repeat-containing protein 1
19.5822	19.4164	Q80WC7	AGFG2	Agfg2	Arf-GAP domain and FG repeat-containing protein 2
20.1332	19.9601	Q9ESW4	AGK	Agk	Acylglycerol kinase, mitochondrial
24.2961	24.1719	A2AS89	SPEB	Agmat	Agmatinase, mitochondrial
20.5069	20.3321	Q8BS35	ALKMO	Agmo	Alkylglycerol monooxygenase
19.104	18.9952	Q8CJG1	AGO1	Ago1	Protein argonaute-1
19.3279	18.8809	Q8CJG0	AGO2	Ago2	Protein argonaute-2
13.6296	13.5362	Q8CJF9	AGO3	Ago3	Protein argonaute-3
16.4159	16.4571	O35083	PLCA	Agpat1	1-acyl-sn-glycerol-3-phosphate acyltransferase alpha
21.0951	21.4221	Q8K3K7	PLCB	Agpat2	1-acyl-sn-glycerol-3-phosphate acyltransferase beta
20.8113	20.5165	Q9D517	PLCC	Agpat3	1-acyl-sn-glycerol-3-phosphate acyltransferase gamma
14.3286	13.736	Q8K4X7	PLCD	Agpat4	1-acyl-sn-glycerol-3-phosphate acyltransferase delta
18.2473	18.2652	Q9D1E8	PLCE	Agpat5	1-acyl-sn-glycerol-3-phosphate acyltransferase epsilon
18.688	18.7795	Q8C0I1	ADAS	Agps	Alkyldihydroxyacetonephosphate synthase, peroxisomal
16.1856	15.519	A2ASQ1	AGRIN	Agrn	Agrin
19.6635	19.1708	P11859	ANGT	Agt	Angiotensinogen
17.648	17.6961	Q641K1	CBPC1	Agtpbp1	Cytosolic carboxypeptidase 1
16.0341	15.6902	P29755;P29754	AGTRA	Agtr1a	Type-1A angiotensin II receptor
25.0317	24.6811	O35423	SPYA	Agxt	Serine--pyruvate aminotransferase, mitochondrial
24.1565	24.2463	Q3UEG6	AGT2	Agxt2	Alanine--glyoxylate aminotransferase 2, mitochondrial
17.5894	17.4288	Q8CJF7	ELYS	Ahctf1	Protein ELYS
27.1984	27.611	P50247	SAHH	Ahcy	Adenosylhomocysteinase
19.0577	19.3891	Q80SW1	SAHH2	Ahcyl1	S-adenosylhomocysteine hydrolase-like protein 1
17.2642	17.8294	Q68FL4	SAHH3	Ahcyl2	Putative adenosylhomocysteinase 3
21.8614	22.0359	Q8BK64	AHSA1	Ahsa1	Activator of 90 kDa heat shock protein ATPase homolog 1
17.9603	18.3118	Q8N9S3	AHSA2	Ahsa2	Activator of 90 kDa heat shock protein ATPase homolog 2
22.6431	22.3538	P29699	FETUA	Ahsg	Alpha-2-HS-glycoprotein
16.2401	14.9004	Q9CY02	AHSP	Ahsp	Alpha-hemoglobin-stabilizing protein
16.1074	15.8423	Q8C4Q6	AIDA	Aida	Axin interactor, dorsalization-associated protein
18.2639	17.7989	O70200	AIF1	Aif1	Allograft inflammatory factor 1
24.7441	24.6649	Q9Z0X1	AIFM1	Aifm1	Apoptosis-inducing factor 1, mitochondrial
19.2994	19.0897	Q8BUE4	FSP1	Aifm2	Ferroptosis suppressor protein 1
21.7756	21.8034	P31230	AIMP1	Aimp1	Aminoacyl tRNA synthase complex-interacting multifunctional protein 1
20.3645	20.2877	Q8R010	AIMP2	Aimp2	Aminoacyl tRNA synthase complex-interacting multifunctional protein 2
20.2764	20.1079	O08915	AIP	Aip	AH receptor-interacting protein
17.6892	17.9224	Q9R0Y5	KAD1	Ak1	Adenylate kinase isoenzyme 1
25.0233	25.0894	Q9WTP6	KAD2	Ak2	Adenylate kinase 2, mitochondrial
23.1363	23.4923	Q9WTP7	KAD3	Ak3	GTP:AMP phosphotransferase AK3, mitochondrial
21.4676	21.5638	Q9WUR9	KAD4	Ak4	Adenylate kinase 4, mitochondrial
14.1492	NaN	Q8VCP8	KAD6	Ak6	Adenylate kinase isoenzyme 6
18.8856	19.0279	O08715	AKAP1	Akap1	A-kinase anchor protein 1, mitochondrial
15.4085	15.6259	O88845	AKA10	Akap10	A-kinase anchor protein 10, mitochondrial
17.7687	17.6593	Q9WTQ5	AKA12	Akap12	A-kinase anchor protein 12
18.7079	18.6593	E9Q394	AKP13	Akap13	A-kinase anchor protein 13
17.732	17.6818	O54931	AKAP2	Akap2	A-kinase anchor protein 2
18.1682	17.8246	Q9DBR0	AKAP8	Akap8	A-kinase anchor protein 8
15.256	15.1379	Q9R0L7	AKP8L	Akap8l	A-kinase anchor protein 8-like
17.1738	17.1964	Q70FJ1	AKAP9	Akap9	A-kinase anchor protein 9
24.5522	24.8142	Q9JII6	AK1A1	Akr1a1	Aldo-keto reductase family 1 member A1
20.7389	20.654	P45376	ALDR	Akr1b1	Aldo-keto reductase family 1 member B1
21.5869	19.8668	P21300	ALD1	Akr1b7	Aldo-keto reductase family 1 member B7
19.8136	19.2023	P45377	ALD2	Akr1b8	Aldose reductase-related protein 2
23.9406	24.0359	Q8VC28	AK1CD	Akr1c13	Aldo-keto reductase family 1 member C13
19.9882	19.4352	Q8K023	AKC1H	Akr1c18	Aldo-keto reductase family 1 member C18
26.5898	26.726	P70694;Q91WR5	DHB5	Akr1c6	Estradiol 17 beta-dehydrogenase 5
24.5983	24.48	Q8VCX1	AK1D1	Akr1d1	Aldo-keto reductase family 1 member D1
24.0691	24.1015	Q9DCT1	AKCL2	Akr1e2	1,5-anhydro-D-fructose reductase
23.0542	23.2199	Q8CG76	ARK72	Akr7a2	Aflatoxin B1 aldehyde reductase member 2
17.7978	17.8603	P31750	AKT1	Akt1	RAC-alpha serine/threonine-protein kinase
18.61	18.4641	Q9D1F4	AKTS1	Akt1s1	Proline-rich AKT1 substrate 1
19.1231	19.2872	Q60823	AKT2	Akt2	RAC-beta serine/threonine-protein kinase
14.6736	14.2103	Q9WUA6	AKT3	Akt3	RAC-gamma serine/threonine-protein kinase
14.6959	14.929	Q64362	AKTIP	Aktip	AKT-interacting protein
23.5045	23.6971	P10518	HEM2	Alad	Delta-aminolevulinic acid dehydratase
18.3876	18.54	Q8VC19	HEM1	Alas1	5-aminolevulinate synthase, nonspecific, mitochondrial
21.0156	20.5915	Q61490	CD166	Alcam	CD166 antigen
20.714	20.9024	Q571I9	A16A1	Aldh16a1	Aldehyde dehydrogenase family 16 member A1
18.4334	18.2036	Q9Z110	P5CS	Aldh18a1	Delta-1-pyrroline-5-carboxylate synthase
23.5045	25.0317	P24549	AL1A1	Aldh1a1	Retinal dehydrogenase 1
21.0088	22.9388	O35945	AL1A7	Aldh1a7	Aldehyde dehydrogenase, cytosolic 1
24.8142	24.6486	Q9CZS1	AL1B1	Aldh1b1	Aldehyde dehydrogenase X, mitochondrial
27.1312	27.8741	Q8K009;Q8R0Y6	AL1L1	Aldh1l1	Cytosolic 10-formyltetrahydrofolate dehydrogenase
26.506	26.9088	Q62148;P47738	ALDH2	Aldh2	Aldehyde dehydrogenase, mitochondrial
23.0625	22.9225	P47740	AL3A2	Aldh3a2	Aldehyde dehydrogenase family 3 member A2
17.9107	17.6098	Q80VQ0;E9Q3E1;J3QMK6	AL3B1	Aldh3b1	Aldehyde dehydrogenase family 3 member B1
25.7821	25.6237	Q8CHT0	AL4A1	Aldh4a1	Delta-1-pyrroline-5-carboxylate dehydrogenase, mitochondrial
22.714	22.8327	Q8BWF0	SSDH	Aldh5a1	Succinate-semialdehyde dehydrogenase, mitochondrial
25.4362	25.48	Q9EQ20	MMSA	Aldh6a1	Methylmalonate-semialdehyde dehydrogenase [acylating], mitochondrial
24.4862	24.918	Q9DBF1	AL7A1	Aldh7a1	Alpha-aminoadipic semialdehyde dehydrogenase
24.6096	24.5812	Q8BH00	AL8A1	Aldh8a1	2-aminomuconic semialdehyde dehydrogenase
24.2679	24.7129	Q9JLJ2	AL9A1	Aldh9a1	4-trimethylaminobutyraldehyde dehydrogenase
22.6119	22.2792	P05064	ALDOA	Aldoa	Fructose-bisphosphate aldolase A
27.217	27.5536	Q91Y97	ALDOB	Aldob	Fructose-bisphosphate aldolase B
18.5581	19.523	P05063	ALDOC	Aldoc	Fructose-bisphosphate aldolase C
16.2873	16.0687	Q921Q3	ALG1	Alg1	Chitobiosyldiphosphodolichol beta-mannosyltransferase
18.3822	18.2491	Q3UGP8	AG10B	Alg10b	Putative Dol-P-Glc:Glc(2)Man(9)GlcNAc(2)-PP-Dol alpha-1,2-glucosyltransferase
18.7195	18.508	Q3TZM9	ALG11	Alg11	GDP-Man:Man(3)GlcNAc(2)-PP-Dol alpha-1,2-mannosyltransferase
17.1882	17.1941	Q8VDB2	ALG12	Alg12	Dol-P-Man:Man(7)GlcNAc(2)-PP-Dol alpha-1,6-mannosyltransferase
16.7122	16.6293	Q9D081	ALG14	Alg14	UDP-N-acetylglucosamine transferase subunit ALG14 homolog
19.0912	19.0895	Q9DBE8	ALG2	Alg2	Alpha-1,3/1,6-mannosyltransferase ALG2
18.4115	18.4738	Q8K2A8	ALG3	Alg3	Dol-P-Man:Man(5)GlcNAc(2)-PP-Dol alpha-1,3-mannosyltransferase
19.666	19.5597	Q9DB25	ALG5	Alg5	Dolichyl-phosphate beta-glucosyltransferase
17.322	16.7794	Q3TAE8	ALG6	Alg6	Dolichyl pyrophosphate Man9GlcNAc2 alpha-1,3-glucosyltransferase
19.9112	19.6355	Q6P8H8	ALG8	Alg8	Probable dolichyl pyrophosphate Glc1Man9GlcNAc2 alpha-1,3-glucosyltransferase
18.9222	18.9783	Q8VDI9	ALG9	Alg9	Alpha-1,2-mannosyltransferase ALG9
17.6505	17.7618	Q8K1E6	ALKB3	Alkbh3	Alpha-ketoglutarate-dependent dioxygenase alkB homolog 3
17.6466	17.4167	Q3TSG4	ALKB5	Alkbh5	RNA demethylase ALKBH5
16.4385	NaN	Q8K2U2	ALKB6	Alkbh6	Alpha-ketoglutarate-dependent dioxygenase alkB homolog 6
16.8987	16.892	Q9D6Z0	ALKB7	Alkbh7	Alpha-ketoglutarate-dependent dioxygenase alkB homolog 7, mitochondrial
15.9279	14.8793	P39655	LOX12	Alox12	Arachidonate 12-lipoxygenase, 12S-type
17.6631	17.9706	P30355	AL5AP	Alox5ap	Arachidonate 5-lipoxygenase-activating protein
16.0445	15.4967	P09242	PPBT	Alpl	Alkaline phosphatase, tissue-nonspecific isozyme
18.6457	18.8099	Q920R0	ALS2	Als2	Alsin
16.3622	16.2172	Q60I26	AL2CL	Als2cl	ALS2 C-terminal-like protein
20.5165	20.1704	O08583	THOC4	Alyref	THO complex subunit 4
15.1414	15.3104	Q9JJW6	ALRF2	Alyref2	Aly/REF export factor 2
23.5638	23.1734	O09174	AMACR	Amacr	Alpha-methylacyl-CoA racemase
20.343	20.0691	Q07456	AMBP	Ambp	Protein AMBP
17.5637	17.6863	A2AH22	AMRA1	Ambra1	Activating molecule in BECN1-regulated autophagy protein 1
24.1174	23.9672	Q9DBA8	HUTI	Amdhd1	Probable imidazolonepropionase
19.205	19.2208	Q8JZV7	NAGA	Amdhd2	N-acetylglucosamine-6-phosphate deacetylase
20.0821	20.3857	Q9R049	AMFR	Amfr	E3 ubiquitin-protein ligase AMFR
16.3917	16.3625	Q8JZZ6	AMERL	Ammecr1l	AMMECR1-like protein
19.1832	19.4286	Q9DBT5	AMPD2	Ampd2	AMP deaminase 2
23.1127	22.8764	Q8CFA2	GCST	Amt	Aminomethyltransferase, mitochondrial
17.8573	17.8129	P00687	AMY1	Amy1	Alpha-amylase 1
16.6778	NaN	P00688	AMYP	Amy2	Pancreatic alpha-amylase
17.0375	17.0602	P53995	APC1	Anapc1	Anaphase-promoting complex subunit 1
17.3591	17.2109	Q8BZQ7	ANC2	Anapc2	Anaphase-promoting complex subunit 2
17.0077	17.0456	Q91W96	APC4	Anapc4	Anaphase-promoting complex subunit 4
18.4928	18.0762	Q8BTZ4	APC5	Anapc5	Anaphase-promoting complex subunit 5
17.4963	17.5628	Q9WVM3	APC7	Anapc7	Anaphase-promoting complex subunit 7
16.8168	17.3608	P21570	ANGI	Ang	Angiogenin
15.246	14.923	Q8K1C0	ANGE2	Angel2	Protein angel homolog 2
17.7816	17.7734	Q9R182	ANGL3	Angptl3	Angiopoietin-related protein 3
15.1818	14.8512	Q8R0Z6	ANGL6	Angptl6	Angiopoietin-related protein 6
18.7402	18.4916	Q02357	ANK1	Ank1	Ankyrin-1
17.5244	17.1965	Q8C8R3	ANK2	Ank2	Ankyrin-2
18.2401	18.1749	G5E8K5	ANK3	Ank3	Ankyrin-3
19.4508	19.4664	Q810B6	ANFY1	Ankfy1	Rabankyrin-5
14.5292	14.2948	Q9JHZ2	ANKH	Ankh	Progressive ankylosis protein
16.4132	16.3044	Q6ZPS6	AKIB1	Ankib1	Ankyrin repeat and IBR domain-containing protein 1
18.0128	18.0721	Q6P1H6	ANKL2	Ankle2	Ankyrin repeat and LEM domain-containing protein 2
17.1495	17.3688	Q3TPE9	ANKY2	Ankmy2	Ankyrin repeat and MYND domain-containing protein 2
15.8688	15.8827	Q80UP5	AN13A	Ankrd13a	Ankyrin repeat domain-containing protein 13A
19.3854	19.4733	Q99NH0	ANR17	Ankrd17	Ankyrin repeat domain-containing protein 17
15.7215	15.694	Q3UMR0	ANR27	Ankrd27	Ankyrin repeat domain-containing protein 27
18.2535	18.4062	Q505D1	ANR28	Ankrd28	Serine/threonine-protein phosphatase 6 regulatory ankyrin repeat subunit A
17.1759	17.3315	Q5SUE8	ANR40	Ankrd40	Ankyrin repeat domain-containing protein 40
16.104	15.738	B2RXR6	ANR44	Ankrd44	Serine/threonine-protein phosphatase 6 regulatory ankyrin repeat subunit B
16.1814	16.2108	Q8BTZ5	ANR46	Ankrd46	Ankyrin repeat domain-containing protein 46
14.9946	15.0325	Q8VE42	ANR49	Ankrd49	Ankyrin repeat domain-containing protein 49
15.5075	15.6729	Q8BTI7	ANR52	Ankrd52	Serine/threonine-protein phosphatase 6 regulatory ankyrin repeat subunit C
17.2631	17.2361	P59672	ANS1A	Anks1a	Ankyrin repeat and SAM domain-containing protein 1A
16.5026	17.3044	Q8K3X6	ANS4B	Anks4b	Ankyrin repeat and SAM domain-containing protein 4B
18.0791	18.1292	Q80UU1	ANKZ1	Ankzf1	Ankyrin repeat and zinc finger domain-containing protein 1
17.4872	17.3043	Q8BH79	ANO10	Ano10	Anoctamin-10
17.6605	17.0762	Q6P9J9	ANO6	Ano6	Anoctamin-6
22.9352	22.8614	O35381	AN32A	Anp32a	Acidic leucine-rich nuclear phosphoprotein 32 family member A
21.3045	21.1946	Q9EST5	AN32B	Anp32b	Acidic leucine-rich nuclear phosphoprotein 32 family member B
19.3842	19.2611	P97822	AN32E	Anp32e	Acidic leucine-rich nuclear phosphoprotein 32 family member E
21.0156	20.9601	P97449	AMPN	Anpep	Aminopeptidase N
18.2578	18.2867	Q501J2	ANKMT	Antkmt	Adenine nucleotide translocase lysine N-methyltransferase
15.9975	15.9726	Q6DFX2	ANTR2	Antxr2	Anthrax toxin receptor 2
19.2384	18.9979	P10107	ANXA1	Anxa1	Annexin A1
21.0493	21.0691	P97384	ANX11	Anxa11	Annexin A11
13.9073	14.4403	Q99JG3	ANX13	Anxa13	Annexin A13
22.0156	21.6409	P07356	ANXA2	Anxa2	Annexin A2
20.5545	20.3752	O35639	ANXA3	Anxa3	Annexin A3
21.6714	21.4923	P97429	ANXA4	Anxa4	Annexin A4
24.0359	23.8764	P48036	ANXA5	Anxa5	Annexin A5
23.7492	23.8288	P14824	ANXA6	Anxa6	Annexin A6
21.5069	21.714	Q07076	ANXA7	Anxa7	Annexin A7
15.9889	NaN	O70423	AOC3	Aoc3	Membrane primary amine oxidase
18.857	19.7293	O54754	AOXA	Aox1	Aldehyde oxidase 1
18.7562	19.2242	Q5SGK3	AOXB	Aox2	Aldehyde oxidase 2
21.7389	22.1238	G3X982	AOXC	Aox3	Aldehyde oxidase 3
21.6497	21.6006	O35643	AP1B1	Ap1b1	AP-1 complex subunit beta-1
20.8034	20.7389	P22892	AP1G1	Ap1g1	AP-1 complex subunit gamma-1
16.2608	15.6231	O88512	AP1G2	Ap1g2	AP-1 complex subunit gamma-like 2
20.7796	20.7634	P35585	AP1M1	Ap1m1	AP-1 complex subunit mu-1
20.6714	20.8269	P61967;Q9DB50;Q7TN05	AP1S1	Ap1s1	AP-1 complex subunit sigma-1A
20.3857	20.265	P17426	AP2A1	Ap2a1	AP-2 complex subunit alpha-1
22.0756	21.9098	P17427	AP2A2	Ap2a2	AP-2 complex subunit alpha-2
21.0951	20.9882	Q9DBG3	AP2B1	Ap2b1	AP-2 complex subunit beta
22.2849	22.1734	P84091	AP2M1	Ap2m1	AP-2 complex subunit mu
22.7594	22.6276	P62743	AP2S1	Ap2s1	AP-2 complex subunit sigma
19.9316	19.9459	Q9Z1T1;Q9JME5	AP3B1	Ap3b1	AP-3 complex subunit beta-1
19.813	19.7486	O54774	AP3D1	Ap3d1	AP-3 complex subunit delta-1
19.1691	19.2136	Q9JKC8	AP3M1	Ap3m1	AP-3 complex subunit mu-1
19.4755	19.4307	Q9DCR2	AP3S1	Ap3s1	AP-3 complex subunit sigma-1
16.4819	16.8755	Q8BSZ2	AP3S2	Ap3s2	AP-3 complex subunit sigma-2
16.1084	15.8144	Q9WV76	AP4B1	Ap4b1	AP-4 complex subunit beta-1
16.1787	16.3327	Q80V94	AP4E1	Ap4e1	AP-4 complex subunit epsilon-1
16.716	16.8781	Q9JKC7	AP4M1	Ap4m1	AP-4 complex subunit mu-1
16.5547	16.5807	Q9WVL1	AP4S1	Ap4s1	AP-4 complex subunit sigma-1
16.9188	17.0108	Q3TAP4	AP5B1	Ap5b1	AP-5 complex subunit beta-1
16.2686	16.288	Q8BJ63	AP5M1	Ap5m1	AP-5 complex subunit mu-1
16.0229	16.9057	Q9D742	AP5S1	Ap5s1	AP-5 complex subunit sigma-1
16.0408	16.2167	Q3U829	AP5Z1	Ap5z1	AP-5 complex subunit zeta-1
17.0992	16.7857	O88879	APAF	Apaf1	Apoptotic protease-activating factor 1
17.0719	17.1683	O88888	APBA3	Apba3	Amyloid-beta A4 precursor protein-binding family A member 3
17.6024	17.3923	Q8R5A3	AB1IP	Apbb1ip	Amyloid beta A4 precursor protein-binding family B member 1-interacting protein
15.6101	15.3654	Q9DBR4	APBB2	Apbb2	Amyloid-beta A4 precursor protein-binding family B member 2
15.6066	15.2192	Q8R1C9	APBB3	Apbb3	Amyloid-beta A4 precursor protein-binding family B member 3
18.7077	18.3608	P12246	SAMP	Apcs	Serum amyloid P-component
21.9637	22.0756	Q8R146	APEH	Apeh	Acylamino-acid-releasing enzyme
20.9171	20.8802	P28352	APEX1	Apex1	DNA-(apurinic or apyrimidinic site) lyase
17.0565	16.7819	Q8BVF7	APH1A	Aph1a	Gamma-secretase subunit APH-1A
20.1704	20.0292	O35841	API5	Api5	Apoptosis inhibitor 5
20.6006	20.4775	Q9WVQ5	MTNB	Apip	Methylthioribulose-1-phosphate dehydratase
15.8851	14.9302	Q9D842	APLF	Aplf	Aprataxin and PNK-like factor
17.9094	17.7913	Q06335	APLP2	Aplp2	Amyloid-like protein 2
21.0821	20.9882	Q9D7N9	APMAP	Apmap	Adipocyte plasma membrane-associated protein
24.2679	23.3239	Q00623	APOA1	Apoa1	Apolipoprotein A-I
19.0268	18.4982	P09813	APOA2	Apoa2	Apolipoprotein A-II
19.6171	19.0983	P06728	APOA4	Apoa4	Apolipoprotein A-IV
19.4745	18.7249	Q8C7G5	APOA5	Apoa5	Apolipoprotein A-V
21.4526	21.417	E9Q414	APOB	Apob	Apolipoprotein B-100
20.9812	20.953	P34928	APOC1	Apoc1	Apolipoprotein C-I
15.736	17.4145	Q05020	APOC2	Apoc2	Apolipoprotein C-II
17.1571	17.125	P33622	APOC3	Apoc3	Apolipoprotein C-III
19.9882	19.7858	Q61268	APOC4	Apoc4	Apolipoprotein C-IV
16.8929	16.5215	P51910	APOD	Apod	Apolipoprotein D
24.275	24.0275	P08226	APOE	Apoe	Apolipoprotein E
18.3812	18.6013	Q91V80	APOF	Apof	Apolipoprotein F
21.2821	20.6453	Q01339	APOH	Apoh	Beta-2-glycoprotein 1
21.1015	19.4245	Q9Z1R3	APOM	Apom	Apolipoprotein M
21.3484	21.4825	Q9DCZ4	MIC26	Apoo	MICOS complex subunit Mic26
21.4324	21.2933	Q78IK4	MIC27	Apool	MICOS complex subunit Mic27
17.4772	17.0013	P12023	A4	App	Amyloid-beta A4 protein
13.1574	13.3863	Q9DAX9	APBP2	Appbp2	Amyloid protein-binding protein 2
19.8386	19.5891	Q8K3H0	DP13A	Appl1	DCC-interacting protein 13-alpha
18.482	18.3491	Q8K3G9	DP13B	Appl2	DCC-interacting protein 13-beta
21.1825	21.4221	P08030	APT	Aprt	Adenine phosphoribosyltransferase
14.8632	14.0674	Q7TQC5	APTX	Aptx	Aprataxin
22.6096	22.7244	Q02013	AQP1	Aqp1	Aquaporin-1
16.5876	15.7147	Q8BHH1	AQP11	Aqp11	Aquaporin-11
17.4652	19.6909	P56404	AQP8	Aqp8	Aquaporin-8
20.0821	19.9601	Q9JJJ3	AQP9	Aqp9	Aquaporin-9
18.3516	18.231	Q8CFQ3	AQR	Aqr	RNA helicase aquarius
18.9413	18.9278	P04627	ARAF	Araf	Serine/threonine-protein kinase A-Raf
18.4958	18.3347	Q4LDD4	ARAP1	Arap1	Arf-GAP with Rho-GAP domain, ANK repeat and PH domain-containing protein 1
16.2277	16.1245	Q8R5G7	ARAP3	Arap3	Arf-GAP with Rho-GAP domain, ANK repeat and PH domain-containing protein 3
21.1765	21.1269	Q5XJY5	COPD	Arcn1	Coatomer subunit delta
21.2877	21.2185	P61750	ARF4	Arf4	ADP-ribosylation factor 4
21.1395	21.2933	P84084	ARF5	Arf5	ADP-ribosylation factor 5
21.8839	21.6006	P62331	ARF6	Arf6	ADP-ribosylation factor 6
18.6036	18.8639	Q9EPJ9	ARFG1	Arfgap1	ADP-ribosylation factor GTPase-activating protein 1
20.9098	21.1395	Q99K28	ARFG2	Arfgap2	ADP-ribosylation factor GTPase-activating protein 2
17.5295	17.6533	Q9D8S3	ARFG3	Arfgap3	ADP-ribosylation factor GTPase-activating protein 3
18.3891	18.3759	G3X9K3	BIG1	Arfgef1	Brefeldin A-inhibited guanine nucleotide-exchange protein 1
18.6622	18.781	A2A5R2	BIG2	Arfgef2	Brefeldin A-inhibited guanine nucleotide-exchange protein 2
14.6908	15.7095	Q8K221	ARFP2	Arfip2	Arfaptin-2
15.2789	15.2236	Q8BXL7	ARFRP	Arfrp1	ADP-ribosylation factor-related protein 1
27.3239	27.6389	Q61176	ARGI1	Arg1	Arginase-1
19.6853	19.7545	Q3UL36	ARGL1	Arglu1	Arginine and glutamate-rich protein 1
19.9096	19.5585	Q5FWK3	RHG01	Arhgap1	Rho GTPase-activating protein 1
16.7531	16.9921	Q8C0D4	RHG12	Arhgap12	Rho GTPase-activating protein 12
19.2452	19.0698	Q3UIA2	RHG17	Arhgap17	Rho GTPase-activating protein 17
17.078	17.0102	Q8K0Q5	RHG18	Arhgap18	Rho GTPase-activating protein 18
15.7739	15.6749	Q6DFV3	RHG21	Arhgap21	Rho GTPase-activating protein 21
16.2186	15.6795	Q8BYW1	RHG25	Arhgap25	Rho GTPase-activating protein 25
16.0528	16.0363	Q6ZQ82	RHG26	Arhgap26	Rho GTPase-activating protein 26
15.3797	14.8564	A2AB59	RHG27	Arhgap27	Rho GTPase-activating protein 27
16.9304	16.8291	Q8CGF1	RHG29	Arhgap29	Rho GTPase-activating protein 29
15.9639	15.9104	A6X8Z5	RHG31	Arhgap31	Rho GTPase-activating protein 31
18.1368	18.1185	Q91YM2	RHG35	Arhgap35	Rho GTPase-activating protein 35
17.4079	17.488	B2RQE8	RHG42	Arhgap42	Rho GTPase-activating protein 42
17.7371	17.34	Q3TBD2	HMHA1	Arhgap45	Rho GTPase-activating protein 45
18.1149	17.8792	P97393	RHG05	Arhgap5	Rho GTPase-activating protein 5
14.2352	14.5374	O54834	RHG06	Arhgap6	Rho GTPase-activating protein 6
22.3266	22.1642	Q99PT1	GDIR1	Arhgdia	Rho GDP-dissociation inhibitor 1
18.7495	18.2978	Q61599	GDIR2	Arhgdib	Rho GDP-dissociation inhibitor 2
19.039	18.8555	Q61210	ARHG1	Arhgef1	Rho guanine nucleotide exchange factor 1
18.3599	18.4248	A2AWP8	ARGAL	Arhgef10l	Rho guanine nucleotide exchange factor 10-like protein
18.7728	18.7468	Q8R4H2	ARHGC	Arhgef12	Rho guanine nucleotide exchange factor 12
15.4496	15.3328	Q5FWH6	ARHGF	Arhgef15	Rho guanine nucleotide exchange factor 15
16.6413	16.4404	Q3U5C8	ARHGG	Arhgef16	Rho guanine nucleotide exchange factor 16
16.2113	16.244	Q6P9R4	ARHGI	Arhgef18	Rho guanine nucleotide exchange factor 18
16.6376	16.2927	Q60875	ARHG2	Arhgef2	Rho guanine nucleotide exchange factor 2
15.6396	15.9225	A1IGU4	ARH37	Arhgef37	Rho guanine nucleotide exchange factor 37
17.0879	16.9297	Q3UPH7	ARH40	Arhgef40	Rho guanine nucleotide exchange factor 40
15.9532	16.2794	E9Q7D5	ARHG5	Arhgef5	Rho guanine nucleotide exchange factor 5
16.7152	16.3716	Q8K4I3	ARHG6	Arhgef6	Rho guanine nucleotide exchange factor 6
17.8481	17.465	Q9ES28	ARHG7	Arhgef7	Rho guanine nucleotide exchange factor 7
17.0794	16.8647	A2BH40	ARI1A	Arid1a	AT-rich interactive domain-containing protein 1A
16.7307	16.7539	E9Q4N7	ARI1B	Arid1b	AT-rich interactive domain-containing protein 1B
16.1436	16.0579	E9Q7E2	ARID2	Arid2	AT-rich interactive domain-containing protein 2
15.1676	14.4696	A2CG63;F8VPQ2	ARI4A	Arid4a	AT-rich interactive domain-containing protein 4A
18.9585	18.9767	Q8BM75	ARI5B	Arid5b	AT-rich interactive domain-containing protein 5B
18.6531	18.7383	Q9Z1K5	ARI1	Arih1	E3 ubiquitin-protein ligase ARIH1
18.2752	18.4178	Q9Z1K6	ARI2	Arih2	E3 ubiquitin-protein ligase ARIH2
21.4118	21.4775	P61211	ARL1	Arl1	ADP-ribosylation factor-like protein 1
15.1981	15.4608	Q8BIX3	AL14E	Arl14ep	ARL14 effector protein
16.522	16.1263	Q8BGR6	ARL15	Arl15	ADP-ribosylation factor-like protein 15
18.0319	17.9603	Q9D0J4	ARL2	Arl2	ADP-ribosylation factor-like protein 2
20.0691	20.1946	Q9WUL7	ARL3	Arl3	ADP-ribosylation factor-like protein 3
17.886	17.8798	Q80ZU0	ARL5A	Arl5a	ADP-ribosylation factor-like protein 5A
16.3442	15.9232	Q9D4P0	ARL5B	Arl5b	ADP-ribosylation factor-like protein 5B
16.0402	16.0529	O88848	ARL6	Arl6	ADP-ribosylation factor-like protein 6
19.8915	19.9742	Q9JKW0	AR6P1	Arl6ip1	ADP-ribosylation factor-like protein 6-interacting protein 1
16.5509	16.706	Q9JM93	AR6P4	Arl6ip4	ADP-ribosylation factor-like protein 6-interacting protein 4
19.9742	20.1457	Q8R5J9	PRAF3	Arl6ip5	PRA1 family protein 3
17.7916	17.8156	Q8VEH3	ARL8A	Arl8a	ADP-ribosylation factor-like protein 8A
21.2477	21.0426	Q9CQW2	ARL8B	Arl8b	ADP-ribosylation factor-like protein 8B
20.3321	20.265	Q9D7A8	ARMC1	Armc1	Armadillo repeat-containing protein 1
19.4923	19.2191	Q9D0L7	ARM10	Armc10	Armadillo repeat-containing protein 10
17.0985	17.1037	Q8BNU0	ARMC6	Armc6	Armadillo repeat-containing protein 6
18.3168	18.3336	Q9DBR3	ARMC8	Armc8	Armadillo repeat-containing protein 8
16.1163	15.8697	Q8BHS6	ARMX3	Armcx3	Armadillo repeat-containing X-linked protein 3
16.9611	16.7774	Q6PD19	ARMD3	Armh3	Armadillo-like helical domain-containing protein 3
18.4172	18.5582	A6H630	ARMT1	Armt1	Damage-control phosphatase ARMT1
16.9211	17.2247	P53762	ARNT	Arnt	Aryl hydrocarbon receptor nuclear translocator
16.1809	16.5283	Q9WTL8	BMAL1	Arntl	Aryl hydrocarbon receptor nuclear translocator-like protein 1
21.4425	21.1642	Q9R0Q6	ARC1A	Arpc1a	Actin-related protein 2/3 complex subunit 1A
20.9243	20.7471	Q9WV32	ARC1B	Arpc1b	Actin-related protein 2/3 complex subunit 1B
22.2821	22.1363	Q9CVB6	ARPC2	Arpc2	Actin-related protein 2/3 complex subunit 2
23.1063	22.8307	Q9JM76	ARPC3	Arpc3	Actin-related protein 2/3 complex subunit 3
23.2535	23.0902	P59999	ARPC4	Arpc4	Actin-related protein 2/3 complex subunit 4
22.6141	22.4144	Q9CPW4	ARPC5	Arpc5	Actin-related protein 2/3 complex subunit 5
21.0359	21.3101	Q9D898	ARP5L	Arpc5l	Actin-related protein 2/3 complex subunit 5-like protein
18.4796	18.6348	Q9D0A3	ARPIN	Arpin	Arpin
20.002	20.6971	P56212	ARP19	Arpp19	cAMP-regulated phosphoprotein 19
19.1652	18.7027	Q8BWG8	ARRB1	Arrb1	Beta-arrestin-1
18.4723	18.1458	Q91YI4	ARRB2	Arrb2	Beta-arrestin-2
18.4815	18.4854	P50428	ARSA	Arsa	Arylsulfatase A
19.9068	19.6748	P50429	ARSB	Arsb	Arylsulfatase B
17.649	16.7016	Q3TYD4	ARSG	Arsg	Arylsulfatase G
16.3425	15.0242	Q8BM89	ARSJ	Arsj	Arylsulfatase J
14.7444	14.865	Q9D2L1	ARSK	Arsk	Arylsulfatase K
16.5556	16.0662	Q8R2G4	NAR3	Art3	Ecto-ADP-ribosyltransferase 3
17.1	16.8619	Q9CRA0	NAR4	Art4	Ecto-ADP-ribosyltransferase 4
18.5384	18.184	P98203	ARVC	Arvcf	Armadillo repeat protein deleted in velo-cardio-facial syndrome homolog
21.343	21.5213	Q91WU5	AS3MT	As3mt	Arsenite methyltransferase
20.8269	20.1206	Q9WV54	ASAH1	Asah1	Acid ceramidase
17.7156	17.3543	Q9JHE3	ASAH2	Asah2	Neutral ceramidase
17.2794	17.3719	Q9QWY8	ASAP1	Asap1	Arf-GAP with SH3 domain, ANK repeat and PH domain-containing protein 1
17.3481	17.4402	Q7SIG6	ASAP2	Asap2	Arf-GAP with SH3 domain, ANK repeat and PH domain-containing protein 2
16.3636	17.1878	Q8VBX0	ASB13	Asb13	Ankyrin repeat and SOCS box protein 13
24.5225	24.5285	Q91ZU1	ASB6	Asb6	Ankyrin repeat and SOCS box protein 6
18.6216	18.7183	Q9D8Z1	ASCC1	Ascc1	Activating signal cointegrator 1 complex subunit 1
19.7502	19.8353	Q91WR3	ASCC2	Ascc2	Activating signal cointegrator 1 complex subunit 2
19.2457	19.4067	E9PZJ8	ASCC3	Ascc3	Activating signal cointegrator 1 complex subunit 3
14.8238	14.6013	Q9DAP7;Q9CQE6	ASF1A	Asf1a	Histone chaperone ASF1A
22.4676	22.4676	P34927	ASGR1	Asgr1	Asialoglycoprotein receptor 1
21.4067	21.4324	P24721	ASGR2	Asgr2	Asialoglycoprotein receptor 2
17.3323	17.0282	Q91X20	ASH2L	Ash2l	Set1/Ash2 histone methyltransferase complex subunit ASH2
25.5955	25.7441	Q91YI0	ARLY	Asl	Argininosuccinate lyase
21.0756	21.1581	O54984	ASNA	Asna1	ATPase Asna1
17.5107	16.836	Q61024	ASNS	Asns	Asparagine synthetase [glutamine-hydrolyzing]
14.6603	14.7142	Q8BFS9	ASND1	Asnsd1	Asparagine synthetase domain-containing protein 1
18.955	19.1048	Q8R3P0	ACY2	Aspa	Aspartoacylase
24.002	24.019	Q9DCQ2	ASPD	Aspdh	Putative L-aspartate dehydrogenase
21.4118	22.0723	A0JNU3	LPP60	Aspg	60 kDa lysophospholipase
20.7876	20.5165	Q8BSY0	ASPH	Asph	Aspartyl/asparaginyl beta-hydroxylase
18.8242	NaN	Q8CJ27	ASPM	Aspm	Abnormal spindle-like microcephaly-associated protein homolog
19.6375	19.7985	Q8VBT9	ASPC1	Aspscr1	Tether containing UBX domain for GLUT4
19.2592	19.2997	Q8C0M9	ASGL1	Asrgl1	Isoaspartyl peptidase/L-asparaginase
28.3324	29.0914	P16460	ASSY	Ass1	Argininosuccinate synthase
20.5638	20.8191	Q9D5T0	ATAD1	Atad1	ATPase family AAA domain-containing protein 1
17.4643	17.3047	Q8CDM1	ATAD2	Atad2	ATPase family AAA domain-containing protein 2
21.743	21.8764	Q925I1	ATAD3	Atad3	ATPase family AAA domain-containing protein 3
17.9604	18.0103	Q9Z2A5	ATE1	Ate1	Arginyl-tRNA--protein transferase 1
14.9643	15.0432	Q7TT18	MCAF1	Atf7ip	Activating transcription factor 7-interacting protein 1
16.4546	16.0755	Q9D8Z6	ATGA1	Atg101	Autophagy-related protein 101
17.8944	17.7713	Q9CQY1	ATG12	Atg12	Ubiquitin-like protein ATG12
14.6254	15.0829	Q91YI1	ATG13	Atg13	Autophagy-related protein 13
14.0302	14.5397	Q8CDJ3	BAKOR	Atg14	Beclin 1-associated autophagy-related key regulator
18.1936	18.0386	Q8C0J2	A16L1	Atg16l1	Autophagy-related protein 16-1
17.2861	17.4501	Q6P4T0	ATG2A	Atg2a	Autophagy-related protein 2 homolog A
16.9421	17.0924	Q80XK6	ATG2B	Atg2b	Autophagy-related protein 2 homolog B
20.2185	20.4874	Q9CPX6	ATG3	Atg3	Ubiquitin-like-conjugating enzyme ATG3
17.0471	17.711	Q8C9S8	ATG4A	Atg4a	Cysteine protease ATG4A
17.8375	17.9668	Q8BGE6	ATG4B	Atg4b	Cysteine protease ATG4B
16.0869	15.442	Q811C2	ATG4C	Atg4c	Cysteine protease ATG4C
18.1293	18.0304	Q99J83	ATG5	Atg5	Autophagy protein 5
20.2302	20.3962	Q9D906	ATG7	Atg7	Ubiquitin-like modifier-activating enzyme ATG7
15.8474	16.2794	Q68FE2	ATG9A	Atg9a	Autophagy-related protein 9A
17.8647	18.581	Q6EBV9	ATG9B	Atg9b	Autophagy-related protein 9B
22.2302	22.4375	Q9CWJ9	PUR9	Atic	Bifunctional purine biosynthesis protein PURH
16.2238	16.2819	Q8BH66	ATLA1	Atl1	Atlastin-1
19.3337	19.7512	Q6PA06	ATLA2	Atl2	Atlastin-2
21.1457	21.1765	Q91YH5	ATLA3	Atl3	Atlastin-3
17.7603	16.372	Q62388	ATM	Atm	Serine-protein kinase ATM
22.0393	22.0951	O08997	ATOX1	Atox1	Copper transport protein ATOX1
21.1704	21.1395	Q9QZW0	AT11C	Atp11c	Phospholipid-transporting ATPase 11C
20.5638	20.3857	Q9EPE9	AT131	Atp13a1	Manganese-transporting ATPase 13A1
13.4007	13.9378	Q5XF89	AT133	Atp13a3	Probable cation-transporting ATPase 13A3
24.0359	23.8858	Q8VDN2	AT1A1	Atp1a1	Sodium/potassium-transporting ATPase subunit alpha-1
18.7094	18.3156	Q9WV27	AT1A4	Atp1a4	Sodium/potassium-transporting ATPase subunit alpha-4
22.2621	22.1457	P14094	AT1B1	Atp1b1	Sodium/potassium-transporting ATPase subunit beta-1
19.9742	19.776	P97370	AT1B3	Atp1b3	Sodium/potassium-transporting ATPase subunit beta-3
21.5309	21.4874	O55143	AT2A2	Atp2a2	Sarcoplasmic/endoplasmic reticulum calcium ATPase 2
19.8193	19.4669	G5E829	AT2B1	Atp2b1	Plasma membrane calcium-transporting ATPase 1
18.1214	17.8166	Q6Q477	AT2B4	Atp2b4	Plasma membrane calcium-transporting ATPase 4
15.1809	14.5762	Q80XR2	AT2C1	Atp2c1	Calcium-transporting ATPase type 2C member 1
27.2353	27.3153	Q03265	ATPA	Atp5f1a	ATP synthase subunit alpha, mitochondrial
28.2714	28.2262	P56480	ATPB	Atp5f1b	ATP synthase subunit beta, mitochondrial
25.1449	25.1871	Q91VR2	ATPG	Atp5f1c	ATP synthase subunit gamma, mitochondrial
21.9061	21.8839	Q9D3D9	ATPD	Atp5f1d	ATP synthase subunit delta, mitochondrial
23.1174	23.1916	P56382	ATP5E	Atp5f1e	ATP synthase subunit epsilon, mitochondrial
23.3645	23.2036	Q78IK2	ATPMD	Atp5md	ATP synthase membrane subunit DAPIT, mitochondrial
23.7389	23.632	Q06185	ATP5I	Atp5me	ATP synthase subunit e, mitochondrial
25.9912	26.1253	P56135	ATPK	Atp5mf	ATP synthase subunit f, mitochondrial
24.2317	24.2821	Q9CPQ8	ATP5L	Atp5mg	ATP synthase subunit g, mitochondrial
22.8171	24.3444	P56379	ATP68	Atp5mpl	ATP synthase subunit ATP5MPL, mitochondrial
24.0275	24.0105	Q9CQQ7	AT5F1	Atp5pb	ATP synthase F(0) complex subunit B1, mitochondrial
24.6703	24.7645	Q9DCX2	ATP5H	Atp5pd	ATP synthase subunit d, mitochondrial
21.8913	22.1457	P97450	ATP5J	Atp5pf	ATP synthase-coupling factor 6, mitochondrial
26.0464	26.0401	Q9DB20	ATPO	Atp5po	ATP synthase subunit O, mitochondrial
18.6228	18.0627	Q9R1Q9	VAS1	Atp6ap1	V-type proton ATPase subunit S1
15.2743	14.7055	Q9CYN9	RENR	Atp6ap2	Renin receptor
19.8987	20.0156	Q9Z1G4	VPP1	Atp6v0a1	V-type proton ATPase 116 kDa subunit a isoform 1
17.6717	17.4438	P15920	VPP2	Atp6v0a2	V-type proton ATPase 116 kDa subunit a isoform 2
20.1079	19.6766	P63082	VATL	Atp6v0c	V-type proton ATPase 16 kDa proteolipid subunit
20.5069	20.2877	P51863	VA0D1	Atp6v0d1	V-type proton ATPase subunit d 1
21.2877	21.1519	P50516	VATA	Atp6v1a	V-type proton ATPase catalytic subunit A
21.6141	21.4576	P62814	VATB2	Atp6v1b2	V-type proton ATPase subunit B, brain isoform
19.0812	18.8261	Q99L60;Q9Z1G3	VATC1	Atp6v1c1	V-type proton ATPase subunit C 1
19.7517	19.8955	P57746	VATD	Atp6v1d	V-type proton ATPase subunit D
21.4874	21.4324	P50518;Q9D593	VATE1	Atp6v1e1	V-type proton ATPase subunit E 1
19.1039	19.2359	Q9D1K2	VATF	Atp6v1f	V-type proton ATPase subunit F
20.0156	20.1581	Q9CR51	VATG1	Atp6v1g1	V-type proton ATPase subunit G 1
20.2185	20.0691	Q8BVE3	VATH	Atp6v1h	V-type proton ATPase subunit H
18.9169	18.9108	Q64446	ATP7B	Atp7b	Copper-transporting ATPase 2
18.687	18.5142	P98200;P70704	AT8A1	Atp8a1	Phospholipid-transporting ATPase IA
18.1338	18.0196	Q148W0	AT8B1	Atp8b1	Phospholipid-transporting ATPase IC
17.1036	16.817	O70228	ATP9A	Atp9a	Probable phospholipid-transporting ATPase IIA
17.8608	17.7593	P98195	ATP9B	Atp9b	Probable phospholipid-transporting ATPase IIB
18.2962	18.3058	Q811I0	ATPF1	Atpaf1	ATP synthase mitochondrial F1 complex assembly factor 1
19.3019	18.8168	Q91YY4	ATPF2	Atpaf2	ATP synthase mitochondrial F1 complex assembly factor 2
16.4932	16.6159	Q9D1Z3	ACKMT	Atpsckmt	ATP synthase subunit C lysine N-methyltransferase
18.2339	17.8755	Q6PGD0	ARAID	Atraid	All-trans retinoic acid-induced differentiation factor
16.6218	16.9687	Q9WU60	ATRN	Atrn	Attractin
17.6649	17.342	Q61687	ATRX	Atrx	Transcriptional regulator ATRX
15.4182	15.6366	P54254	ATX1	Atxn1	Ataxin-1
19.1484	19.0734	P28658	ATX10	Atxn10	Ataxin-10
19.6391	19.7398	O70305	ATX2	Atxn2	Ataxin-2
19.9742	20.002	Q7TQH0	ATX2L	Atxn2l	Ataxin-2-like protein
17.2018	17.4185	Q9CVD2	ATX3	Atxn3	Ataxin-3
18.278	18.2042	Q3UD01	A7L3B	Atxn7l3b	Ataxin-7-like protein 3B
22.44	22.1047	Q9JLZ3	AUHM	Auh	Methylglutaconyl-CoA hydratase, mitochondrial
19.8436	20.0559	P70295	AUP1	Aup1	Ancient ubiquitous protein 1
18.1859	19.1582	P97477	AURKA	Aurka	Aurora kinase A
18.1358	18.2132	Q9DCJ7	AKIP	Aurkaip1	Aurora kinase A-interacting protein
NaN	13.4803	O70126	AURKB	Aurkb	Aurora kinase B
17.7751	18.1369	Q9D9K3	AVEN	Aven	Cell death regulator Aven
17.6319	17.6617	Q80U56	AVL9	Avl9	Late secretory pathway protein AVL9 homolog
15.8388	15.8946	Q62463	V1AR	Avpr1a	Vasopressin V1a receptor
15.881	16.474	Q00993	UFO	Axl	Tyrosine-protein kinase receptor UFO
20.1825	19.9742	Q64726	ZA2G	Azgp1	Zinc-alpha-2-glycoprotein
22.7327	22.4526	P01887	B2MG	B2m	Beta-2-microglobulin
16.7251	16.2858	Q9Z222	B3GN2	B3GNT2	N-acetyllactosaminide beta-1,3-N-acetylglucosaminyltransferase 2
15.8446	15.8041	O54904	B3GT1	B3galt1	Beta-1,3-galactosyltransferase 1
16.1269	15.8834	Q91Z92	B3GT6	B3galt6	Beta-1,3-galactosyltransferase 6
18.754	18.6981	P58158	B3GA3	B3gat3	Galactosylgalactosylxylosylprotein 3-beta-glucuronosyltransferase 3
15.1754	14.8722	Q8BHT6	B3GLT	B3glct	Beta-1,3-glucosyltransferase
19.3513	19.2702	Q09200	B4GN1	B4galnt1	Beta-1,4 N-acetylgalactosaminyltransferase 1
18.6582	19.0443	P15535	B4GT1	B4galt1	Beta-1,4-galactosyltransferase 1
13.3772	NaN	Q9Z2Y2	B4GT2	B4galt2	Beta-1,4-galactosyltransferase 2
16.3364	16.9275	Q8R087	B4GT7	B4galt7	Beta-1,4-galactosyltransferase 7
17.5642	17.3082	Q8BWP8	B4GA1	B4gat1	Beta-1,4-glucuronyltransferase 1
23.0772	23.0967	Q91X34	BAAT	Baat	Bile acid-CoA:amino acid N-acyltransferase
19.92	20.002	Q3UI43	BABA1	Babam1	BRISC and BRCA1-A complex member 1
19.5933	19.6286	Q8K3W0	BABA2	Babam2	BRISC and BRCA1-A complex member 2
19.561	19.9244	P97302	BACH1	Bach1	Transcription regulator protein BACH1
17.5678	17.7081	Q61337	BAD	Bad	Bcl2-associated agonist of cell death
18.0111	17.9817	Q60739	BAG1	Bag1	BAG family molecular chaperone regulator 1
19.2055	20.0292	Q9JLV1	BAG3	Bag3	BAG family molecular chaperone regulator 3
13.9074	14.7821	Q8CI61	BAG4	Bag4	BAG family molecular chaperone regulator 4
20.1946	20.0292	Q8CI32	BAG5	Bag5	BAG family molecular chaperone regulator 5
19.6231	19.8043	Q9Z1R2	BAG6	Bag6	Large proline-rich protein BAG6
15.0272	NaN	Q497V6	BAHD1	Bahd1	Bromo adjacent homology domain-containing 1 protein
19.6849	19.4295	Q8BKX1	BAIP2	Baiap2	Brain-specific angiogenesis inhibitor 1-associated protein 2
18.0396	18.178	Q9DBJ3	BI2L1	Baiap2l1	Brain-specific angiogenesis inhibitor 1-associated protein 2-like protein 1
19.1011	18.9458	O08734	BAK	Bak1	Bcl-2 homologous antagonist/killer
21.1765	21.3045	O54962	BAF	Banf1	Barrier-to-autointegration factor
13.8971	13.9724	Q99PU7	BAP1	Bap1	Ubiquitin carboxyl-terminal hydrolase BAP1
19.0605	19.195	Q9DCT6	BAP18	Bap18	Chromatin complexes subunit BAP18
17.5261	16.813	Q91XV3	BASP1	Basp1	Brain acid soluble protein 1
19.8907	19.9601	Q07813	BAX	Bax	Apoptosis regulator BAX
16.2961	15.8633	O88379	BAZ1A	Baz1a	Bromodomain adjacent to zinc finger domain protein 1A
19.6556	19.3592	Q9Z277	BAZ1B	Baz1b	Tyrosine-protein kinase BAZ1B
15.1514	14.6953	Q91YE5	BAZ2A	Baz2a	Bromodomain adjacent to zinc finger domain protein 2A
22.4118	22.265	Q924Y0	BODG	Bbox1	Gamma-butyrobetaine dioxygenase
17.48	17.3062	Q9R069	BCAM	Bcam	Basal cell adhesion molecule
16.8772	16.8238	Q61334	BAP29	Bcap29	B-cell receptor-associated protein 29
21.417	21.7182	Q61335	BAP31	Bcap31	B-cell receptor-associated protein 31
16.3994	16.8651	Q61140	BCAR1	Bcar1	Breast cancer anti-estrogen resistance protein 1
16.3394	17.3544	Q9QZK2	BCAR3	Bcar3	Breast cancer anti-estrogen resistance protein 3 homolog
17.8675	17.7917	Q9D287	SPF27	Bcas2	Pre-mRNA-splicing factor SPF27
18.0899	18.0654	Q8CCN5	BCAS3	Bcas3	Breast carcinoma-amplified sequence 3 homolog
17.5251	17.0741	O35855	BCAT2	Bcat2	Branched-chain-amino-acid aminotransferase, mitochondrial
20.0691	20.1457	Q9CWI3	BCCIP	Bccip	BRCA2 and CDKN1A-interacting protein
NaN	15.1335	Q91YP1	BN3D2	Bcdin3d	RNA 5'-monophosphate methyltransferase
21.0426	20.8802	Q03311	CHLE	Bche	Cholinesterase
23.5754	23.4298	P50136	ODBA	Bckdha	2-oxoisovalerate dehydrogenase subunit alpha, mitochondrial
23.3376	23.1363	Q6P3A8	ODBB	Bckdhb	2-oxoisovalerate dehydrogenase subunit beta, mitochondrial
17.5425	17.4558	O55028	BCKD	Bckdk	[3-methyl-2-oxobutanoate dehydrogenase [lipoamide]] kinase, mitochondrial
15.3786	15.0141	Q9Z0H7	BCL10	Bcl10	B-cell lymphoma/leukemia 10
14.6052	NaN	Q9QYE3	BC11A	Bcl11a	B-cell lymphoma/leukemia 11A
19.0392	18.9728	Q64373	B2CL1	Bcl2l1	Bcl-2-like protein 1
14.6872	14.224	O54918	B2L11	Bcl2l11	Bcl-2-like protein 11
20.417	19.9601	P59017	B2L13	Bcl2l13	Bcl-2-like protein 13
14.2642	15.0339	P41183	BCL6	Bcl6	B-cell lymphoma 6 protein homolog
16.1875	16.1063	Q67FY2	BCL9L	Bcl9l	B-cell CLL/lymphoma 9-like protein
19.2486	19.065	Q8K019	BCLF1	Bclaf1	Bcl-2-associated transcription factor 1
17.333	17.3123	Q9JJS6	BCDO1	Bco1	Beta,beta-carotene 15,15'-dioxygenase
18.6503	18.6852	Q99NF1	BCDO2	Bco2	Beta,beta-carotene 9',10'-oxygenase
16.9182	17.1692	Q6PAJ1	BCR	Bcr	Breakpoint cluster region protein
19.6597	19.5034	Q9CZP5	BCS1	Bcs1l	Mitochondrial chaperone BCS1
26.6458	26.0854	Q80XN0	BDH	Bdh1	D-beta-hydroxybutyrate dehydrogenase, mitochondrial
16.3931	17.4289	Q8JZV9	BDH2	Bdh2	3-hydroxybutyrate dehydrogenase type 2
17.7454	17.6309	O88597	BECN1	Becn1	Beclin-1
18.4714	18.7684	O35623	BET1	Bet1	BET1 homolog
16.1465	16.4954	O35153	BET1L	Bet1l	BET1-like protein
17.5215	17.5212	Q8R079	BFAR	Bfar	Bifunctional apoptosis regulator
20.2419	19.8738	P28653	PGS1	Bgn	Biglycan
28.1747	28.3662	O35490	BHMT1	Bhmt	Betaine--homocysteine S-methyltransferase 1
18.5676	18.5668	Q91WS4	BHMT2	Bhmt2	S-methylmethionine--homocysteine S-methyltransferase BHMT2
15.3284	15.2903	Q921C5	BICD2	Bicd2	Protein bicaudal D homolog 2
17.7017	17.9736	P70444	BID	Bid	BH3-interacting domain death agonist
18.0962	18.1393	O08539	BIN1	Bin1	Myc box-dependent-interacting protein 1
18.8816	18.2891	D3Z6Q9	BIN2	Bin2	Bridging integrator 2
18.025	18.2308	Q9JI08	BIN3	Bin3	Bridging integrator 3
14.9683	14.786	Q62210	BIRC2	Birc2	Baculoviral IAP repeat-containing protein 2
18.4874	18.6624	O88738	BIRC6	Birc6	Baculoviral IAP repeat-containing protein 6
18.561	18.5278	Q8VD62	CK068	Bles03	UPF0696 protein C11orf68 homolog
23.087	23.0559	Q8R016	BLMH	Blmh	Bleomycin hydrolase
17.8423	18.0653	O55102	BL1S1	Bloc1s1	Biogenesis of lysosome-related organelles complex 1 subunit 1
17.4665	17.7469	Q9CWG9	BL1S2	Bloc1s2	Biogenesis of lysosome-related organelles complex 1 subunit 2
16.8641	17.0605	Q5U5M8	BL1S3	Bloc1s3	Biogenesis of lysosome-related organelles complex 1 subunit 3
17.4146	17.684	Q8VED2	BL1S4	Bloc1s4	Biogenesis of lysosome-related organelles complex 1 subunit 4
16.8992	16.7352	Q8R015	BL1S5	Bloc1s5	Biogenesis of lysosome-related organelles complex 1 subunit 5
15.8642	15.5659	Q9R0C0	BL1S6	Bloc1s6	Biogenesis of lysosome-related organelles complex 1 subunit 6
20.7715	20.7307	Q9CY64	BIEA	Blvra	Biliverdin reductase A
24.0275	24.0935	Q923D2	BLVRB	Blvrb	Flavin reductase (NADPH)
16.1606	15.6693	Q8R2X8	GO45	Blzf1	Golgin-45
15.5682	15.2786	P98063	BMP1	Bmp1	Bone morphogenetic protein 1
17.6067	17.6224	Q91Z96	BMP2K	Bmp2k	BMP-2-inducible protein kinase
19.3321	19.4454	Q6QD59	SEC20	Bnip1	Vesicle transport protein SEC20
16.6249	16.4116	O54940	BNIP2	Bnip2	BCL2/adenovirus E1B 19 kDa protein-interacting protein 2
18.3818	18.0949	O55003	BNIP3	Bnip3	BCL2/adenovirus E1B 19 kDa protein-interacting protein 3
18.112	18.1991	Q9Z2F7	BNI3L	Bnip3l	BCL2/adenovirus E1B 19 kDa protein-interacting protein 3-like
17.5006	17.5417	E9Q6J5	BD1L1	Bod1l	Biorientation of chromosomes in cell division protein 1-like 1
16.0312	15.3702	O35425	BOK	Bok	Bcl-2-related ovarian killer protein
19.6866	19.8299	Q9D8S9	BOLA1	Bola1	BolA-like protein 1
19.7933	20.1581	Q8BGS2	BOLA2	Bola2	BolA-like protein 2
16.5509	16.7912	Q8CEI1	BOLA3	Bola3	BolA-like protein 3
17.8779	17.8692	P97452	BOP1	Bop1	Ribosome biogenesis protein BOP1
17.9149	18.0328	Q9D920	BORC5	Borcs5	BLOC-1-related complex subunit 5
16.5485	16.7864	Q9D6W8	BORC6	Borcs6	BLOC-1-related complex subunit 6
19.9459	19.702	P15327	PMGE	Bpgm	Bisphosphoglycerate mutase
24.3778	24.4425	Q8R164	BPHL	Bphl	Valacyclovir hydrolase
21.4476	21.7307	Q9Z0S1	BPNT1	Bpnt1	3'(2'),5'-bisphosphate nucleotidase 1
16.9899	17.0668	P28028	BRAF	Braf	Serine/threonine-protein kinase B-raf
17.7539	17.5177	Q99MP8	BRAP	Brap	BRCA1-associated protein
16.7522	16.963	Q8C3R1	BRAT1	Brat1	BRCA1-associated ATM activator 1
18.8234	18.9314	Q7M757;P46737	BRCC3	Brcc3	Lys-63-specific deubiquitinase BRCC36
16.2784	16.1847	Q7JJ13	BRD2	Brd2	Bromodomain-containing protein 2
16.7147	16.3868	Q8K2F0	BRD3	Brd3	Bromodomain-containing protein 3
16.8442	16.3565	Q9ESU6	BRD4	Brd4	Bromodomain-containing protein 4
19.3217	19.288	Q8BXV2	BRI3B	Bri3bp	BRI3-binding protein
18.2022	18.1872	Q9DCA5	BRX1	Brix1	Ribosome biogenesis protein BRX1 homolog
17.3365	17.3583	Q91VR8	BRK1	Brk1	Protein BRICK1
18.7373	18.902	Q8K2Q7	BROX	Brox	BRO1 domain-containing protein BROX
16.845	16.8239	Q9Z2E9	BSCL2	Bscl2	Seipin
17.6643	18.4771	Q80Y55	BSDC1	Bsdc1	BSD domain-containing protein 1
22.9829	22.7035	P18572	BASI	Bsg	Basigin
19.0265	19.4487	Q8R2Q8	BST2	Bst2	Bone marrow stromal antigen 2
14.2384	14.5837	Q8C726	BTBD9	Btbd9	BTB/POZ domain-containing protein 9
19.6466	19.5155	Q8CIF4	BTD	Btd	Biotinidase
20.8727	20.8727	Q64152	BTF3	Btf3	Transcription factor BTF3
21.4273	21.5309	Q9CQH7	BT3L4	Btf3l4	Transcription factor BTF3 homolog 4
17.1634	16.6764	Q8BJE2	BTNL9	Btnl9	Butyrophilin-like protein 9
20.417	20.2419	Q9WVA3	BUB3	Bub3	Mitotic checkpoint protein BUB3
14.3534	14.2717	Q8R149	BUD13	Bud13	BUD13 homolog
16.54	16.9433	Q9CY21	BUD23	Bud23	Probable 18S rRNA (guanine-N(7))-methyltransferase
18.6429	18.3771	Q6PGH1	BUD31	Bud31	Protein BUD31 homolog
17.6259	17.6552	O54825	BYST	Bysl	Bystin
21.0559	21.0625	Q9CQC6	BZW1	Bzw1	Basic leucine zipper and W2 domain-containing protein 1
17.8221	17.9201	Q9JJ06	C1GLT	C1galt1	Glycoprotein-N-acetylgalactosamine 3-beta-galactosyltransferase 1
17.2127	17.4923	Q9JMG2	C1GLC	C1galt1c1	C1GALT1-specific chaperone 1
18.5814	18.5108	P98086	C1QA	C1qa	Complement C1q subcomponent subunit A
19.2071	19.1246	P14106	C1QB	C1qb	Complement C1q subcomponent subunit B
22.4015	22.6475	O35658	C1QBP	C1qbp	Complement component 1 Q subcomponent-binding protein, mitochondrial
18.7448	18.6509	Q02105	C1QC	C1qc	Complement C1q subcomponent subunit C
16.9616	16.5786	Q9QXP7	C1QT1	C1qtnf1	Complement C1q tumor necrosis factor-related protein 1
17.8021	17.4621	Q8CFG9;Q8CG16	C1RA	C1ra	Complement C1r-A subcomponent
17.7791	18.1165	Q3UZ09	C1RL	C1rl	Complement C1r subcomponent-like protein
17.8339	17.7428	Q8CG14	CS1A	C1sa	Complement C1s-A subcomponent
17.6488	17.3252	P21180	CO2	C2	Complement C2
20.0426	19.9601	E9Q3C1	C2CD2	C2cd2	C2 domain-containing protein 2
18.258	18.2235	Q80X80	C2C2L	C2cd2l	Phospholipid transfer protein C2CD2L
22.8132	22.6628	P01027	CO3	C3	Complement C3
20.4972	20.6453	P01029	CO4B	C4b	Complement C4-B
19.1093	19.3008	P08607	C4BPA	C4bpa	C4b-binding protein
19.7719	19.4676	P06684	CO5	C5	Complement C5
18.2566	18.8341	Q8K182	CO8A	C8a	Complement component C8 alpha chain
17.9821	18.7813	Q8BH35	CO8B	C8b	Complement component C8 beta chain
19.8371	20.0559	Q8VCG4	CO8G	C8g	Complement component C8 gamma chain
16.6913	17.1544	P06683	CO9	C9	Complement component C9
19.3653	19.378	P13634	CAH1	Ca1	Carbonic anhydrase 1
20.8034	21.265	Q9WVT6	CAH14	Ca14	Carbonic anhydrase 14
22.7715	22.4726	P00920	CAH2	Ca2	Carbonic anhydrase 2
26.3778	27.5682	P16015	CAH3	Ca3	Carbonic anhydrase 3
22.0459	22.2989	P23589	CAH5A	Ca5a	Carbonic anhydrase 5A, mitochondrial
17.1547	17.2525	Q9QZA0	CAH5B	Ca5b	Carbonic anhydrase 5B, mitochondrial
19.9882	20.1206	P28651	CAH8	Ca8	Carbonic anhydrase-related protein
16.6462	16.3487	Q8VDY9	CAAP1	Caap1	Caspase activity and apoptosis inhibitor 1
19.6583	19.679	Q06138	CAB39	Cab39	Calcium-binding protein 39
18.7898	19.0829	Q9DB16	CB39L	Cab39l	Calcium-binding protein 39-like
18.5353	18.4977	Q02789	CAC1S	Cacna1s	Voltage-dependent L-type calcium channel subunit alpha-1S
16.2721	16.0478	O08532	CA2D1	Cacna2d1	Voltage-dependent calcium channel subunit alpha-2/delta-1
17.3847	17.0617	Q9CS00	CATIN	Cactin	Cactin
18.294	18.152	Q8R0X2	CACL1	Cacul1	CDK2-associated and cullin domain-containing protein 1
20.7553	21.0886	Q9CXW3	CYBP	Cacybp	Calcyclin-binding protein
19.7592	20.0292	B2RQC6	PYR1	Cad	CAD protein
18.6012	18.4402	Q8R5M8	CADM1	Cadm1	Cell adhesion molecule 1
16.5562	16.3861	Q99N28	CADM3	Cadm3	Cell adhesion molecule 3
17.9087	17.1817	Q9R1W5	CALRL	Calcrl	Calcitonin gene-related peptide type 1 receptor
24.632	24.7846	P14211	CALR	Calr	Calreticulin
21.654	21.7796	O35887	CALU	Calu	Calumenin
16.5542	16.5223	Q91YS8	KCC1A	Camk1	Calcium/calmodulin-dependent protein kinase type 1
17.8959	17.5586	Q6PHZ2	KCC2D	Camk2d	Calcium/calmodulin-dependent protein kinase type II subunit delta
16.317	16.4745	Q923T9	KCC2G	Camk2g	Calcium/calmodulin-dependent protein kinase type II subunit gamma
16.6532	16.4746	P49070	CAMLG	Camlg	Calcium signal-modulating cyclophilin ligand
15.1368	15.0496	Q8C1B1	CAMP2	Camsap2	Calmodulin-regulated spectrin-associated protein 2
16.7739	17.026	Q80VC9	CAMP3	Camsap3	Calmodulin-regulated spectrin-associated protein 3
22.2679	22.2849	Q6ZQ38	CAND1	Cand1	Cullin-associated NEDD8-dissociated protein 1
16.6385	16.4811	Q8VCF1	CANT1	Cant1	Soluble calcium-activated nucleotidase 1
22.8987	23.087	P35564	CALX	Canx	Calnexin
21.2989	21.0559	Q9CYT6;P40124	CAP1	Cap1	Adenylyl cyclase-associated protein 1
17.7562	17.2718	P24452	CAPG	Capg	Macrophage-capping protein
18.9761	18.876	O35350	CAN1	Capn1	Calpain-1 catalytic subunit
20.6096	20.4874	O08529	CAN2	Capn2	Calpain-2 catalytic subunit
16.9653	16.4796	O08688	CAN5	Capn5	Calpain-5
16.1825	15.2466	O35646	CAN6	Capn6	Calpain-6
16.8118	17.2142	Q9R1S8	CAN7	Capn7	Calpain-7
20.8191	20.7796	O88456;Q9D7J7	CPNS1	Capns1	Calpain small subunit 1
21.6453	21.9951	Q60865	CAPR1	Caprin1	Caprin-1
21.4526	21.3752	P47753	CAZA1	Capza1	F-actin-capping protein subunit alpha-1
21.6006	21.3962	P47754	CAZA2	Capza2	F-actin-capping protein subunit alpha-2
22.8895	22.8461	P47757	CAPZB	Capzb	F-actin-capping protein subunit beta
16.8423	16.7617	Q9D1I2	CAR19	Card19	Caspase recruitment domain-containing protein 19
21.4526	21.7307	Q9CR86	CHSP1	Carhsp1	Calcium-regulated heat stable protein 1
18.2642	18.1672	Q9WVG6	CARM1	Carm1	Histone-arginine methyltransferase CARM1
15.1503	15.1432	Q6EDY6	CARL1	Carmil1	F-actin-uncapping protein LRRC16A
18.1321	18.058	Q80UY1	CARME	Carnmt1	Carnosine N-methyltransferase
20.9024	20.9388	Q9ER72	SYCC	Cars1	Cysteine--tRNA ligase, cytoplasmic
18.1956	18.2062	Q8BYM8	SYCM	Cars2	Probable cysteine--tRNA ligase, mitochondrial
16.2196	15.559	Q8K3W3	CASC3	Casc3	Protein CASC3
18.3851	18.1453	O70589	CSKP	Cask	Peripheral plasma membrane protein CASK
15.9927	15.8357	Q8VHK1	CSKI2	Caskin2	Caskin-2
16.8164	16.267	P29452	CASP1	Casp1	Caspase-1
19.0914	19.5654	P70677	CASP3	Casp3	Caspase-3
20.2877	19.8029	O08738	CASP6	Casp6	Caspase-6
19.3406	19.7914	P97864	CASP7	Casp7	Caspase-7
19.4268	19.3385	O89110	CASP8	Casp8	Caspase-8
17.4806	17.4659	Q8C3Q9	CASP9	Casp9	Caspase-9
19.8739	19.9882	P51125	ICAL	Cast	Calpastatin
26.5345	26.7517	P24270	CATA	Cat	Catalase
17.4707	17.2034	P49817	CAV1	Cav1	Caveolin-1
15.6901	15.041	Q9WVC3	CAV2	Cav2	Caveolin-2
18.8721	18.1653	O54724	CAVN1	Cavin1	Caveolae-associated protein 1
20.0691	19.9459	Q63918	CAVN2	Cavin2	Caveolae-associated protein 2
15.9736	15.8077	Q91VJ2	CAVN3	Cavin3	Caveolae-associated protein 3
17.4402	17.6173	Q08024	PEBB	Cbfb	Core-binding factor subunit beta
16.5222	16.2728	P22682	CBL	Cbl	E3 ubiquitin-protein ligase CBL
17.0954	16.847	Q3TTA7	CBLB	Cblb	E3 ubiquitin-protein ligase CBL-B
15.9975	15.4844	Q9JIY2	HAKAI	Cbll1	E3 ubiquitin-protein ligase Hakai
24.2535	24.0275	P48758	CBR1	Cbr1	Carbonyl reductase [NADPH] 1
21.7512	21.3962	Q8K354	CBR3	Cbr3	Carbonyl reductase [NADPH] 3
22.6865	22.3294	Q91VT4	CBR4	Cbr4	Carbonyl reductase family member 4
24.6649	24.5165	Q91WT9	CBS	Cbs	Cystathionine beta-synthase
17.7799	17.9844	Q8VEH6	CBWD1	Cbwd1	COBW domain-containing protein 1
20.0156	19.8484	P83917	CBX1	Cbx1	Chromobox protein homolog 1
20.6276	20.1457	P23198	CBX3	Cbx3	Chromobox protein homolog 3
16.0285	15.166	O55187	CBX4	Cbx4	E3 SUMO-protein ligase CBX4
18.6898	18.4494	Q61686	CBX5	Cbx5	Chromobox protein homolog 5
16.0216	15.1345	Q9QXV1	CBX8	Cbx8	Chromobox protein homolog 8
16.7342	16.8919	Q8K1A6	C2D1A	Cc2d1a	Coiled-coil and C2 domain-containing protein 1A
16.4492	16.3471	Q8BRN9	C2D1B	Cc2d1b	Coiled-coil and C2 domain-containing protein 1B
19.6781	19.3757	Q8CH18	CCAR1	Ccar1	Cell division cycle and apoptosis regulator protein 1
20.0691	19.9142	Q8VDP4	CCAR2	Ccar2	Cell cycle and apoptosis regulator protein 2
17.7632	17.6415	Q8VE99	CC115	Ccdc115	Coiled-coil domain-containing protein 115
18.5318	18.2457	Q8R344	CCD12	Ccdc12	Coiled-coil domain-containing protein 12
19.6198	19.733	Q9D8X2	CC124	Ccdc124	Coiled-coil domain-containing protein 124
15.033	15.0463	Q8BIS8	CC126	Ccdc126	Coiled-coil domain-containing protein 126
17.6105	17.538	Q3TC33	CC127	Ccdc127	Coiled-coil domain-containing protein 127
17.1389	17.1794	Q8C7V8	CC134	Ccdc134	Coiled-coil domain-containing protein 134
18.9058	18.0079	Q3TVA9	CC136	Ccdc136	Coiled-coil domain-containing protein 136
18.5032	18.5739	Q9D162	CC167	Ccdc167	Coiled-coil domain-containing protein 167
15.2932	15.599	Q3U155	CC174	Ccdc174	Coiled-coil domain-containing protein 174
18.891	18.8543	Q9JIG7	CCD22	Ccdc22	Coiled-coil domain-containing protein 22
20.0691	20.3962	Q78PG9	CCD25	Ccdc25	Coiled-coil domain-containing protein 25
17.3041	17.4489	Q9CR29	CCD43	Ccdc43	Coiled-coil domain-containing protein 43
20.3211	20.1704	Q9D024	CCD47	Ccdc47	Coiled-coil domain-containing protein 47
17.1394	17.199	Q810U5	CCD50	Ccdc50	Coiled-coil domain-containing protein 50
18.9294	18.8929	Q3URS9	MITOK	Ccdc51	Mitochondrial potassium channel
20.3321	20.265	Q8R3Q6	CCD58	Ccdc58	Coiled-coil domain-containing protein 58
17.7529	17.7584	D3YZP9	CCDC6	Ccdc6	Coiled-coil domain-containing protein 6
15.4681	15.6383	E9Q6B2	CC85C	Ccdc85c	Coiled-coil domain-containing protein 85C
16.4586	16.3063	Q9JJ89	CCD86	Ccdc86	Coiled-coil domain-containing protein 86
18.0474	18.0966	Q8VC31	CCDC9	Ccdc9	Coiled-coil domain-containing protein 9
17.9395	17.8074	Q8C3X2	CC90B	Ccdc90b	Coiled-coil domain-containing protein 90B, mitochondrial
14.5014	15.0147	Q9D8L5	CCD91	Ccdc91	Coiled-coil domain-containing protein 91
18.7027	18.5201	Q7TQK5	CCD93	Ccdc93	Coiled-coil domain-containing protein 93
NaN	18.4437	Q8K2Y9	CCM2	Ccm2	Cerebral cavernous malformations protein 2 homolog
14.6139	14.5545	Q62447	CCNC	Ccnc	Cyclin-C
15.4561	15.9217	P25322	CCND1	Ccnd1	G1/S-specific cyclin-D1
15.9632	15.5846	Q61458	CCNH	Ccnh	Cyclin-H
18.4784	18.1121	O88874	CCNK	Ccnk	Cyclin-K
16.3412	16.3652	Q52KE7	CCNL1	Ccnl1	Cyclin-L1
13.1661	12.6933	Q9JJA7	CCNL2	Ccnl2	Cyclin-L2
17.4691	17.4235	Q9QWV9	CCNT1	Ccnt1	Cyclin-T1
16.2804	16.1345	Q7TQK0	CCNT2	Ccnt2	Cyclin-T2
18.0944	17.6551	Q8BGU5	CCNY	Ccny	Cyclin-Y
16.4186	16.2689	Q640L3	CCPG1	Ccpg1	Cell cycle progression protein 1
21.7056	21.6628	Q9WU84	CCS	Ccs	Copper chaperone for superoxide dismutase
17.0651	17.4406	Q6RUT7	CSMT1	Ccsmst1	Protein CCSMST1
22.7161	22.9968	P80314	TCPB	Cct2	T-complex protein 1 subunit beta
22.7389	23.0426	P80318	TCPG	Cct3	T-complex protein 1 subunit gamma
22.6992	23.0054	P80315	TCPD	Cct4	T-complex protein 1 subunit delta
22.2066	22.4092	P80316	TCPE	Cct5	T-complex protein 1 subunit epsilon
22.1174	22.2477	P80317	TCPZ	Cct6a	T-complex protein 1 subunit zeta
22.7594	23.0393	P80313	TCPH	Cct7	T-complex protein 1 subunit eta
22.4996	22.882	P42932	TCPQ	Cct8	T-complex protein 1 subunit theta
17.8535	17.9248	Q8C1Y8	CCZ1	Ccz1	Vacuolar fusion protein CCZ1 homolog
16.9675	16.8623	O35566	CD151	Cd151	CD151 antigen
17.211	17.5462	Q2VLH6	C163A	Cd163	Scavenger receptor cysteine-rich type 1 protein M130
15.9885	14.5792	Q62192	CD180	Cd180	CD180 antigen
20.0426	20.4576	P11609	CD1D1	Cd1d1	Antigen-presenting glycoprotein CD1d1
14.854	NaN	O54901	OX2G	Cd200	OX-2 membrane glycoprotein
20.1206	19.9882	Q9JLQ0	CD2AP	Cd2ap	CD2-associated protein
17.4244	17.5261	Q9CWK3	CD2B2	Cd2bp2	CD2 antigen cytoplasmic tail-binding protein 2
15.9302	15.365	Q6SJQ0	CLM8	Cd300a	CMRF35-like molecule 8
17.9165	17.953	Q1ERP8	CLM9	Cd300lg	CMRF35-like molecule 9
19.5552	19.2452	Q9DCG2	CD302	Cd302	CD302 antigen
20.1581	19.7396	Q08857	CD36	Cd36	Platelet glycoprotein 4
19.7604	19.368	P56528	CD38	Cd38	ADP-ribosyl cyclase/cyclic ADP-ribose hydrolase 1
13.4482	13.4398	Q76KJ5	RPA34	Cd3eap	DNA-directed RNA polymerase I subunit RPA34
18.6892	18.3672	P15379	CD44	Cd44	CD44 antigen
20.1581	20.0691	Q61735	CD47	Cd47	Leukocyte surface antigen CD47
17.8327	17.2525	O55186	CD59A	Cd59a	CD59A glycoprotein
16.9562	16.6187	Q9QWK4	CD5L	Cd5l	CD5 antigen-like
16.495	16.204	P41731	CD63	Cd63	CD63 antigen
19.6725	18.6194	P31996	CD68	Cd68	Macrosialin
16.8594	16.3608	P04441	HG2A	Cd74	H-2 class II histocompatibility antigen gamma chain
19.0155	18.0438	P35762	CD81	Cd81	CD81 antigen
20.2302	20.0821	P40237	CD82	Cd82	CD82 antigen
15.8837	15.1734	Q18PI6	SLAF5	Cd84	SLAM family member 5
14.6966	14.0046	P40240	CD9	Cd9	CD9 antigen
16.5967	16.7316	Q9Z0M6	CD97	Cd97	CD97 antigen
18.9832	18.9132	Q8VCN6	CD99	Cd99	CD99 antigen
14.2648	14.3062	Q8BIF0	C99L2	Cd99l2	CD99 antigen-like protein 2
19.758	19.5231	P56389	CDD	Cda	Cytidine deaminase
15.7323	15.5859	Q8BMD5	CDAC1	Cdadc1	Cytidine and dCMP deaminase domain-containing protein 1
14.9012	14.6144	Q8CC12	CDAN1	Cdan1	Codanin-1
18.7586	18.7953	Q8CII2	CD123	Cdc123	Cell division cycle protein 123 homolog
16.5315	16.4495	Q6PFY9	CC14B	Cdc14b	Dual specificity protein phosphatase CDC14B
18.0344	17.8622	Q8R349	CDC16	Cdc16	Cell division cycle protein 16 homolog
18.3831	18.3248	Q8BGZ4	CDC23	Cdc23	Cell division cycle protein 23 homolog
16.6907	16.9592	Q99JP4	CDC26	Cdc26	Anaphase-promoting complex subunit CDC26
15.5273	15.4971	A2A6Q5	CDC27	Cdc27	Cell division cycle protein 27 homolog
17.7213	18.0036	Q8CFI2	UB2R1	Cdc34	Ubiquitin-conjugating enzyme E2 R1
20.3101	20.3857	Q61081	CDC37	Cdc37	Hsp90 co-chaperone Cdc37
17.2498	16.9344	Q9CZP7	CD37L	Cdc37l1	Hsp90 co-chaperone Cdc37-like 1
18.4605	18.1735	Q9DC48	PRP17	Cdc40	Pre-mRNA-processing factor 17
21.9495	21.9243	P60766	CDC42	Cdc42	Cell division control protein 42 homolog
16.1644	15.8725	Q3UU96	MRCKA	Cdc42bpa	Serine/threonine-protein kinase MRCK alpha
18.929	18.8812	Q7TT50	MRCKB	Cdc42bpb	Serine/threonine-protein kinase MRCK beta
15.9342	15.8691	Q80UW5	MRCKG	Cdc42bpg	Serine/threonine-protein kinase MRCK gamma
18.0027	17.8226	Q91W92	BORG5	Cdc42ep1	Cdc42 effector protein 1
17.2511	17.2214	Q9JM96	BORG4	Cdc42ep4	Cdc42 effector protein 4
19.687	19.4042	Q6A068	CDC5L	Cdc5l	Cell division cycle 5-like protein
18.4916	18.5098	Q8JZM7	CDC73	Cdc73	Parafibromin
15.978	16.251	Q5U462	CDCP1	Cdcp1	CUB domain-containing protein 1
19.4032	19.2462	P09803	CADH1	Cdh1	Cadherin-1
15.9348	16.0805	Q9WTR5	CAD13	Cdh13	Cadherin-13
20.9882	21.0493	P15116	CADH2	Cdh2	Cadherin-2
17.0695	17.1635	Q99PF4	CAD23	Cdh23	Cadherin-23
18.4952	18.055	P55284	CADH5	Cdh5	Cadherin-5
16.2542	17.2835	Q8VHF2	CDHR5	Cdhr5	Cadherin-related family member 5
17.7916	17.1839	Q9DB75	CDIP1	Cdip1	Cell death-inducing p53-target protein 1
20.5261	20.4874	Q8VDP6	CDIPT	Cdipt	CDP-diacylglycerol--inositol 3-phosphatidyltransferase
16.383	16.6589	P11440	CDK1	Cdk1	Cyclin-dependent kinase 1
18.9946	18.7586	P24788	CD11B	Cdk11b	Cyclin-dependent kinase 11B
15.9511	15.8698	Q69ZA1	CDK13	Cdk13	Cyclin-dependent kinase 13
16.3928	16.4029	Q8K0D0;Q04735	CDK17	Cdk17	Cyclin-dependent kinase 17
15.346	15.8148	Q8K0D0;Q04899;Q04735	CDK18	Cdk18	Cyclin-dependent kinase 18
16.8861	16.6907	P97377	CDK2	Cdk2	Cyclin-dependent kinase 2
18.1106	18.2153	P30285	CDK4	Cdk4	Cyclin-dependent kinase 4
18.4458	18.364	P49615	CDK5	Cdk5	Cyclin-dependent-like kinase 5
14.6186	15.3663	Q8BTW8	CK5P1	Cdk5rap1	CDK5 regulatory subunit-associated protein 1
19.5999	19.7897	Q99LM2	CK5P3	Cdk5rap3	CDK5 regulatory subunit-associated protein 3
19.5835	19.4749	Q64261	CDK6	Cdk6	Cyclin-dependent kinase 6
16.8086	16.6066	Q03147	CDK7	Cdk7	Cyclin-dependent kinase 7
15.4622	15.5117	Q8R3L8;Q8BWD8	CDK8	Cdk8	Cyclin-dependent kinase 8
19.0434	19.0352	Q99J95	CDK9	Cdk9	Cyclin-dependent kinase 9
17.59	17.6977	Q91WE6	CDKAL	Cdkal1	Threonylcarbamoyladenosine tRNA methylthiotransferase
17.1646	16.6963	P46414	CDN1B	Cdkn1b	Cyclin-dependent kinase inhibitor 1B
18.5476	18.3077	Q8BI72	CARF	Cdkn2aip	CDKN2A-interacting protein
15.8373	16.1796	Q60772	CDN2C	Cdkn2c	Cyclin-dependent kinase 4 inhibitor C
22.0292	21.502	P60334	CDO1	Cdo1	Cysteine dioxygenase type 1
14.9837	15.1089	A2A6T1	CDR2L	Cdr2l	Cerebellar degeneration-related protein 2-like
18.6635	18.5132	Q99L43	CDS2	Cds2	Phosphatidate cytidylyltransferase 2
20.7389	20.9388	Q4VAA2	CDV3	Cdv3	Protein CDV3
14.9087	14.7542	Q9WTK2	CDYL	Cdyl	Chromodomain Y-like protein
20.2535	20.8576	P31809	CEAM1	Ceacam1	Carcinoembryonic antigen-related cell adhesion molecule 1
15.7623	15.9879	Q925P2	CEAM2	Ceacam2	Carcinoembryonic antigen-related cell adhesion molecule 2
16.9696	17.2366	P53566	CEBPA	Cebpa	CCAAT/enhancer-binding protein alpha
18.0376	17.6938	P28033	CEBPB	Cebpb	CCAAT/enhancer-binding protein beta
16.6184	16.6402	P53569	CEBPZ	Cebpz	CCAAT/enhancer-binding protein zeta
19.1348	18.8989	Q8BTE5	CEBOS	Cebpzos	Protein CEBPZOS
20.2066	20.2764	P28659	CELF1	Celf1	CUGBP Elav-like family member 1
18.2983	18.0281	Q9Z0H4	CELF2	Celf2	CUGBP Elav-like family member 2
18.8045	18.4307	Q91ZI0	CELR3	Celsr3	Cadherin EGF LAG seven-pass G-type receptor 3
17.376	17.5393	Q5FWI3	CEIP2	Cemip2	Cell surface hyaluronidase
17.5508	16.5073	O35216	CENPA	Cenpa	Histone H3-like centromeric protein A
20.9024	20.7955	Q9CXS4	CENPV	Cenpv	Centromere protein V
15.3001	14.3719	Q62036	CP131	Cep131	Centrosomal protein of 131 kDa
16.2329	16.421	Q6A065	CE170	Cep170	Centrosomal protein of 170 kDa
16.4647	16.4737	Q80U49	C170B	Cep170b	Centrosomal protein of 170 kDa protein B
15.6676	16.86	Q99NF3	CEP41	Cep41	Centrosomal protein of 41 kDa
22.8307	22.4775	Q8BGS7	CEPT1	Cept1	Choline/ethanolaminephosphotransferase 1
21.8614	22.1488	Q924Z4	CERS2	Cers2	Ceramide synthase 2
19.0593	19.1858	Q9EQG9	CERT	Cert1	Ceramide transfer protein
24.5696	24.918	Q8VCC2	EST1	Ces1	Liver carboxylesterase 1
23.1534	22.6164	P23953	EST1C	Ces1c	Carboxylesterase 1C
25.7286	25.7745	Q8VCT4	CES1D	Ces1d	Carboxylesterase 1D
21.0951	21.68	Q64176	EST1E	Ces1e	Carboxylesterase 1E
20.9882	24.0443	Q91WU0	CES1F	Ces1f	Carboxylesterase 1F
24.4551	24.2096	Q8QZR3	EST2A	Ces2a	Pyrethroid hydrolase Ces2a
19.8655	21.9171	Q91WG0	EST2C	Ces2c	Acylcarnitine hydrolase
23.6971	24.1488	Q8BK48	EST2E	Ces2e	Pyrethroid hydrolase Ces2e
23.7389	24.6486	Q63880	EST3A	Ces3a	Carboxylesterase 3A
19.5112	21.5069	Q8VCU1	EST3B	Ces3b	Carboxylesterase 3B
16.5675	16.6516	Q9R1K9	CETN2	Cetn2	Centrin-2
17.3106	16.9665	Q8BTU1	CFA20	Cfap20	Cilia- and flagella-associated protein 20
16.1157	16.292	Q8C6E0	CFA36	Cfap36	Cilia- and flagella-associated protein 36
19.8566	19.4768	P04186	CFAB	Cfb	Complement factor B
18.2575	17.8598	P03953	CFAD	Cfd	Complement factor D
19.5948	19.6118	O88271	CFDP1	Cfdp1	Craniofacial development protein 1
21.1825	20.9388	P06909	CFAH	Cfh	Complement factor H
19.3595	19.3764	Q61129	CFAI	Cfi	Complement factor I
23.9134	23.6865	P18760	COF1	Cfl1	Cofilin-1
22.4726	22.3266	P45591	COF2	Cfl2	Cofilin-2
17.1697	16.0072	P11680	PROP	Cfp	Properdin
17.7896	17.4416	Q8BHG9	CGBP1	Cggbp1	CGG triplet repeat-binding protein 1
20.1946	20.417	P59242	CING	Cgn	Cingulin
18.8842	18.9067	Q6AW69	CGNL1	Cgnl1	Cingulin-like protein 1
16.6042	17.1985	Q8BMJ7	CGRF1	Cgrrf1	Cell growth regulator with RING finger domain protein 1
18.5505	18.8077	Q9CQG1	CHAC2	Chac2	Putative glutathione-specific gamma-glutamylcyclotransferase 2
16.2505	16.292	Q8K327	CHAP1	Champ1	Chromosome alignment-maintaining phosphoprotein 1
18.6071	18.5431	Q9CQA6	CHCH1	Chchd1	Coiled-coil-helix-coiled-coil-helix domain-containing protein 1
21.8913	21.9812	Q9D1L0	CHCH2	Chchd2	Coiled-coil-helix-coiled-coil-helix domain-containing protein 2
21.5777	21.5545	Q9CRB9	MIC19	Chchd3	MICOS complex subunit Mic19
16.3372	16.4552	Q9CQP3	CHCH5	Chchd5	Coiled-coil-helix-coiled-coil-helix domain-containing protein 5
17.0025	16.9721	Q91VN4	MIC25	Chchd6	MICOS complex subunit Mic25
18.3984	18.0617	Q8K2Q5	CHCH7	Chchd7	Coiled-coil-helix-coiled-coil-helix domain-containing protein 7
15.133	15.28	P40201	CHD1	Chd1	Chromodomain-helicase-DNA-binding protein 1
15.3393	15.5875	Q9CXF7	CHD1L	Chd1l	Chromodomain-helicase-DNA-binding protein 1-like
17.254	17.0913	E9PZM4	CHD2	Chd2	Chromodomain-helicase-DNA-binding protein 2
19.1894	19.1103	Q6PDQ2	CHD4	Chd4	Chromodomain-helicase-DNA-binding protein 4
15.2478	15.3943	Q09XV5	CHD8	Chd8	Chromodomain-helicase-DNA-binding protein 8
23.0002	22.7935	Q8BJ64	CHDH	Chdh	Choline dehydrogenase, mitochondrial
18.5949	18.487	Q8CGZ0	CHERP	Cherp	Calcium homeostasis endoplasmic reticulum protein
16.0564	15.5371	Q9D9G3	CHIC2	Chic2	Cysteine-rich hydrophobic domain-containing protein 2
17.6279	17.9103	Q922Q9	CHID1	Chid1	Chitinase domain-containing protein 1
17.8664	17.6841	O35744;Q91Z98	CHIL3	Chil3	Chitinase-like protein 3
17.7658	17.8623	O54804	CHKA	Chka	Choline kinase alpha
18.7713	18.8123	O55229	CHKB	Chkb	Choline/ethanolamine kinase
18.468	18.5628	Q9QXG2	RAE1	Chm	Rab proteins geranylgeranyltransferase component A 1
18.8599	18.984	Q921W0	CHM1A	Chmp1a	Charged multivesicular body protein 1a
18.9822	18.608	Q99LU0	CH1B1	Chmp1b1	Charged multivesicular body protein 1b-1
19.0197	18.8397	Q9CQD4	CH1B2	Chmp1b2	Charged multivesicular body protein 1b-2
19.791	19.63	Q9DB34	CHM2A	Chmp2a	Charged multivesicular body protein 2a
18.2696	18.7845	Q8BJF9	CHM2B	Chmp2b	Charged multivesicular body protein 2b
19.7845	19.7252	Q9CQ10	CHMP3	Chmp3	Charged multivesicular body protein 3
20.2764	20.4067	Q9D8B3;Q9D7F7	CHM4B	Chmp4b	Charged multivesicular body protein 4b
17.3327	17.0321	Q9D7S9	CHMP5	Chmp5	Charged multivesicular body protein 5
17.8395	17.8986	P0C0A3	CHMP6	Chmp6	Charged multivesicular body protein 6
18.2212	18.7663	Q8R1T1	CHMP7	Chmp7	Charged multivesicular body protein 7
17.1372	17.1466	Q80XD1	CHIO	Chn2	Beta-chimaerin
20.2764	20.8034	Q9D1P4	CHRD1	Chordc1	Cysteine and histidine-rich domain-containing protein 1
19.1591	19.2369	P61022	CHP1	Chp1	Calcineurin B homologous protein 1
14.8053	15.3388	Q8C025	CHPT1	Chpt1	Cholinephosphotransferase 1
18.1533	17.6054	P20782	ACHE	Chrne	Acetylcholine receptor subunit epsilon
18.4634	18.3557	Q9CY57	CHTOP	Chtop	Chromatin target of PRMT1 protein
18.0342	18.2212	Q60680	IKKA	Chuk	Inhibitor of nuclear factor kappa-B kinase subunit alpha
16.7848	17.5215	Q6DG52	CHUR	Churc1	Protein Churchill
19.2709	19.2973	Q99KN2	CIAO1	Ciao1	Probable cytosolic iron-sulfur protein assembly protein CIAO1
18.3875	18.5907	Q9DCL2	CIA2A	Ciao2a	Cytosolic iron-sulfur assembly component 2A
18.4712	18.8512	Q9D187	CIA2B	Ciao2b	Cytosolic iron-sulfur assembly component 2B
18.2266	18.5136	Q7TMW6	CIAO3	Ciao3	Cytosolic iron-sulfur assembly component 3
18.1976	18.5588	Q8WTY4	CPIN1	Ciapin1	Anamorsin
15.9894	16.2971	Q9Z0F4	CIB1	Cib1	Calcium and integrin-binding protein 1
16.1173	16.2383	Q924A2	CIC	Cic	Protein capicua homolog
19.4586	19.9283	O70303	CIDEB	Cideb	Cell death activator CIDE-B
18.5546	17.5749	P60824	CIRBP	Cirbp	Cold-inducible RNA-binding protein
23.9134	23.9672	Q91WS0	CISD1	Cisd1	CDGSH iron-sulfur domain-containing protein 1
20.1332	20.1946	Q9CQB5	CISD2	Cisd2	CDGSH iron-sulfur domain-containing protein 2
20.417	20.5356	B1AR13	CISD3	Cisd3	CDGSH iron-sulfur domain-containing protein 3, mitochondrial
19.4507	18.8217	Q8BMK4	CKAP4	Ckap4	Cytoskeleton-associated protein 4
18.0345	18.1211	A2AGT5	CKAP5	Ckap5	Cytoskeleton-associated protein 5
21.5869	21.0886	Q04447	KCRB	Ckb	Creatine kinase B-type
16.7032	17.1579	P07310	KCRM	Ckm	Creatine kinase M-type
17.0259	17.0116	Q80TV8	CLAP1	Clasp1	CLIP-associating protein 1
17.3102	17.1473	Q8BRT1	CLAP2	Clasp2	CLIP-associating protein 2
15.6977	16.6029	Q8CFC7	CLASR	Clasrp	CLK4-associating serine/arginine rich protein
18.3736	17.1868	Q9QX15	CA3A1	Clca3a1	Calcium-activated chloride channel regulator 3A-1
19.2176	19.0014	Q99LI2	CLCC1	Clcc1	Chloride channel CLIC-like protein 1
16.2217	16.3282	Q9R0A1	CLCN2	Clcn2	Chloride channel protein 2
16.8701	16.3376	P51791	CLCN3	Clcn3	H(+)/Cl(-) exchange transporter 3
14.1395	14.8259	Q61418	CLCN4	Clcn4	H(+)/Cl(-) exchange transporter 4
16.7226	16.4152	O70496	CLCN7	Clcn7	H(+)/Cl(-) exchange transporter 7
16.634	16.4149	O88551	CLD1	Cldn1	Claudin-1
16.4108	16.712	Q9ET43	CLD12	Cldn12	Claudin-12
16.0512	16.4229	Q9Z0S3	CLD14	Cldn14	Claudin-14
21.3962	21.391	Q9Z0G9	CLD3	Cldn3	Claudin-3
16.8288	16.3226	O54942	CLD5	Cldn5	Claudin-5
17.0947	17.0248	Q9CQX5	CLDN1	Cldnd1	Claudin domain-containing protein 1
15.3324	14.2643	Q8VCP9	CLC14	Clec14a	C-type lectin domain family 14 member A
13.6866	14.9776	Q80U30	CL16A	Clec16a	Protein CLEC16A
16.9039	16.4069	Q9JL99	CLC1B	Clec1b	C-type lectin domain family 1 member B
18.0065	17.951	Q91V08	CLC2D	Clec2d	C-type lectin domain family 2 member D
17.9726	17.9199	P43025	TETN	Clec3b	Tetranectin
20.1581	19.6411	P70194	CLC4F	Clec4f	C-type lectin domain family 4 member F
18.3481	18.4654	Q8BNX1	CLC4G	Clec4g	C-type lectin domain family 4 member G
21.8538	21.2933	Q9Z1Q5	CLIC1	Clic1	Chloride intracellular channel protein 1
21.4118	21.1206	Q9QYB1	CLIC4	Clic4	Chloride intracellular channel protein 4
20.8034	20.8034	Q99KN9	EPN4	Clint1	Clathrin interactor 1
17.6669	18.039	Q922J3	CLIP1	Clip1	CAP-Gly domain-containing linker protein 1
16.2445	16.6478	O35492	CLK3	Clk3	Dual specificity protein kinase CLK3
18.884	19.0029	Q8C5W0	CLMN	Clmn	Calmin
15.9321	15.3101	Q61124	CLN3	Cln3	Battenin
21.2535	20.895	Q3UMW8	CLN5	Cln5	Ceroid-lipofuscinosis neuronal protein 5 homolog
16.866	17.1764	Q9QUK3	CLN8	Cln8	Protein CLN8
19.0488	18.9912	Q61189	ICLN	Clns1a	Methylosome subunit pICln
14.0418	14.8207	O08785	CLOCK	Clock	Circadian locomoter output cycles protein kaput
17.761	17.7586	Q99LI9	CLP1	Clp1	Polyribonucleotide 5'-hydroxyl-kinase Clp1
20.0951	20.0426	Q60649	CLPB	Clpb	Caseinolytic peptidase B protein homolog
19.9601	20.1581	O88696	CLPP	Clpp	ATP-dependent Clp protease proteolytic subunit, mitochondrial
20.1704	20.2302	Q8VBZ3	CLPT1	Clptm1	Cleft lip and palate transmembrane protein 1 homolog
18.588	18.8074	Q8BXA5	CLP1L	Clptm1l	Cleft lip and palate transmembrane protein 1-like protein
21.6231	21.4923	Q9JHS4	CLPX	Clpx	ATP-dependent Clp protease ATP-binding subunit clpX-like, mitochondrial
19.6204	20.0559	O08585	CLCA	Clta	Clathrin light chain A
20.5069	20.8034	Q6IRU5	CLCB	Cltb	Clathrin light chain B
23.48	23.391	Q68FD5	CLH1	Cltc	Clathrin heavy chain 1
20.6886	20.4775	Q06890	CLUS	Clu	Clusterin
22.0592	22.0459	Q5SW19	CLU	Cluh	Clustered mitochondria protein homolog
22.0658	22.0156	Q8R4N0	CLYBL	Clybl	Citramalyl-CoA lyase, mitochondrial
19.5527	20.3538	Q61419	CMAH	Cmah	Cytidine monophosphate-N-acetylneuraminic acid hydroxylase
20.0156	19.8051	Q99KK2	NEUA	Cmas	N-acylneuraminate cytidylyltransferase
22.8307	23.3101	Q8R1G2	CMBL	Cmbl	Carboxymethylenebutenolidase homolog
17.5995	17.6038	Q9CPZ8	COXM1	Cmc1	COX assembly mitochondrial protein homolog
19.694	19.1991	Q8K199	COXM2	Cmc2	COX assembly mitochondrial protein 2 homolog
17.5409	16.0439	Q61908	CMC4	Cmc4	Cx9C motif-containing protein 4
16.2483	16.1112	Q9D486	CMIP	Cmip	C-Maf-inducing protein
22.9548	23.2535	Q9JIZ0	CMLO1	Cml1	Probable N-acetyltransferase CML1
22.8876	23.0772	Q9DBP5	KCY	Cmpk1	UMP-CMP kinase
19.0211	18.8882	Q3U5Q7	CMPK2	Cmpk2	UMP-CMP kinase 2, mitochondrial
17.1855	16.8614	Q8CJ61	CKLF4	Cmtm4	CKLF-like MARVEL transmembrane domain-containing protein 4
19.1517	19.2163	Q9CZ69	CKLF6	Cmtm6	CKLF-like MARVEL transmembrane domain-containing protein 6
18.079	18.1106	Q9DBC3	CMTR1	Cmtr1	Cap-specific mRNA (nucleoside-2'-O-)-methyltransferase 1
21.5869	21.2933	P53996	CNBP	Cnbp	Cellular nucleic acid-binding protein
22.7348	22.9298	Q9D1A2	CNDP2	Cndp2	Cytosolic non-specific dipeptidase
19.0621	19.5662	Q9CX13	CNIH4	Cnih4	Protein cornichon homolog 4
14.406	14.0383	Q8BMA3	CNKR3	Cnksr3	Connector enhancer of kinase suppressor of ras 3
15.952	14.0534	Q08091	CNN1	Cnn1	Calponin-1
19.0053	18.36	Q08093	CNN2	Cnn2	Calponin-2
21.6186	21.4923	Q9DAW9	CNN3	Cnn3	Calponin-3
16.6864	16.4025	Q32NY4	CNNM3	Cnnm3	Metal transporter CNNM3
19.2376	19.1121	Q6ZQ08	CNOT1	Cnot1	CCR4-NOT transcription complex subunit 1
16.8043	16.9466	Q8BH15	CNO10	Cnot10	CCR4-NOT transcription complex subunit 10
17.6602	17.7548	Q9CWN7	CNO11	Cnot11	CCR4-NOT transcription complex subunit 11
18.1287	17.8185	Q8C5L3	CNOT2	Cnot2	CCR4-NOT transcription complex subunit 2
18.2094	18.2629	Q8K0V4	CNOT3	Cnot3	CCR4-NOT transcription complex subunit 3
15.2982	15.6132	Q8BT14	CNOT4	Cnot4	CCR4-NOT transcription complex subunit 4
18.135	17.9218	Q8K3P5	CNOT6	Cnot6	CCR4-NOT transcription complex subunit 6
17.3825	17.1861	Q8VEG6	CNO6L	Cnot6l	CCR4-NOT transcription complex subunit 6-like
17.496	17.3573	Q60809	CNOT7	Cnot7	CCR4-NOT transcription complex subunit 7
16.6256	15.3749	Q9D8X5	CNOT8	Cnot8	CCR4-NOT transcription complex subunit 8
17.8318	17.7608	Q9JKY0	CNOT9	Cnot9	CCR4-NOT transcription complex subunit 9
18.1707	18.34	P16330	CN37	Cnp	2',3'-cyclic-nucleotide 3'-phosphodiesterase
22.1765	21.9601	Q9QXT0	CNPY2	Cnpy2	Protein canopy homolog 2
19.3166	19.133	Q9DAU1	CNPY3	Cnpy3	Protein canopy homolog 3
17.8959	17.5293	Q8BQ47	CNPY4	Cnpy4	Protein canopy homolog 4
20.4476	20.6453	Q9D2R6	COA3	Coa3	Cytochrome c oxidase assembly factor 3 homolog, mitochondrial
16.9982	16.6256	Q99M07	COA5	Coa5	Cytochrome c oxidase assembly factor 5
19.5785	19.4781	Q8BGD8	COA6	Coa6	Cytochrome c oxidase assembly factor 6 homolog
19.5262	19.3719	Q921H9	COA7	Coa7	Cytochrome c oxidase assembly factor 7
22.7895	22.7776	Q9DBL7	COASY	Coasy	Bifunctional coenzyme A synthase
17.2752	17.2682	Q5NBX1	COBL	Cobl	Protein cordon-bleu
20.1079	20.2302	Q3UMF0	COBL1	Cobll1	Cordon-bleu protein-like 1
16.8355	16.428	Q62507	COCH	Coch	Cochlin
18.6286	18.7083	Q9Z160	COG1	Cog1	Conserved oligomeric Golgi complex subunit 1
17.568	17.4962	Q921L5	COG2	Cog2	Conserved oligomeric Golgi complex subunit 2
17.4617	17.4254	Q8CI04	COG3	Cog3	Conserved oligomeric Golgi complex subunit 3
18.639	18.7245	Q8R1U1	COG4	Cog4	Conserved oligomeric Golgi complex subunit 4
18.6171	18.4708	Q8C0L8	COG5	Cog5	Conserved oligomeric Golgi complex subunit 5
18.1104	18.2251	Q8R3I3	COG6	Cog6	Conserved oligomeric Golgi complex subunit 6
21.7915	21.8191	Q3UM29	COG7	Cog7	Conserved oligomeric Golgi complex subunit 7
17.8307	17.7906	Q9JJA2	COG8	Cog8	Conserved oligomeric Golgi complex subunit 8
15.855	15.6925	Q5SU73	COIL	Coil	Coilin
20.4476	19.6434	Q80X19	COEA1	Col14a1	Collagen alpha-1(XIV) chain
14.8056	14.5884	O35206	COFA1	Col15a1	Collagen alpha-1(XV) chain
19.7964	19.6281	P39061	COIA1	Col18a1	Collagen alpha-1(XVIII) chain
22.882	22.4221	P11087	CO1A1	Col1a1	Collagen alpha-1(I) chain
22.3619	21.6497	Q01149	CO1A2	Col1a2	Collagen alpha-2(I) chain
19.0359	18.3426	P08121	CO3A1	Col3a1	Collagen alpha-1(III) chain
20.2419	19.6389	P02463	CO4A1	Col4a1	Collagen alpha-1(IV) chain
20.1581	19.8963	P08122	CO4A2	Col4a2	Collagen alpha-2(IV) chain
18.6003	17.829	Q9QZS0	CO4A3	Col4a3	Collagen alpha-3(IV) chain
19.4004	18.7666	O88207	CO5A1	Col5a1	Collagen alpha-1(V) chain
17.5699	17.2074	Q3U962	CO5A2	Col5a2	Collagen alpha-2(V) chain
19.3848	18.7239	Q04857	CO6A1	Col6a1	Collagen alpha-1(VI) chain
20.2066	19.5632	Q02788	CO6A2	Col6a2	Collagen alpha-2(VI) chain
15.9928	NaN	Q8CF98	COL10	Colec10	Collectin-10
16.0905	15.4441	Q3SXB8	COL11	Colec11	Collectin-11
15.9716	15.2941	Q8K4Q8	COL12	Colec12	Collectin-12
20.2185	19.8742	Q8K297	GT251	Colgalt1	Procollagen galactosyltransferase 1
17.6586	17.6238	Q8K4M5	COMD1	Commd1	COMM domain-containing protein 1
18.8818	19.0327	Q8JZY2	COMDA	Commd10	COMM domain-containing protein 10
19.8342	19.82	Q8BXC6	COMD2	Commd2	COMM domain-containing protein 2
18.395	18.5905	Q63829	COMD3	Commd3	COMM domain-containing protein 3
18.3525	18.1761	Q9CQ02	COMD4	Commd4	COMM domain-containing protein 4
17.8895	17.7072	Q8R395	COMD5	Commd5	COMM domain-containing protein 5
18.3768	18.4377	Q3V4B5	COMD6	Commd6	COMM domain-containing protein 6
18.3552	18.3268	Q8BG94	COMD7	Commd7	COMM domain-containing protein 7
17.6109	17.9142	Q9CZG3	COMD8	Commd8	COMM domain-containing protein 8
17.5678	17.5405	Q8K2Q0	COMD9	Commd9	COMM domain-containing protein 9
22.9566	23.5638	O88587	COMT	Comt	Catechol O-methyltransferase
17.8721	18.0354	Q8BIG7	CMTD1	Comtd1	Catechol O-methyltransferase domain-containing protein 1
15.0467	14.8798	Q9R1A8	COP1	Cop1	E3 ubiquitin-protein ligase COP1
22.4298	22.48	Q8CIE6	COPA	Copa	Coatomer subunit alpha
22.2036	22.2821	Q9JIF7	COPB	Copb1	Coatomer subunit beta
22.2448	22.2448	O55029	COPB2	Copb2	Coatomer subunit beta'
20.4874	20.5915	O89079	COPE	Cope	Coatomer subunit epsilon
21.2477	21.3376	Q9QZE5	COPG1	Copg1	Coatomer subunit gamma-1
19.9882	20.0292	Q9QXK3	COPG2	Copg2	Coatomer subunit gamma-2
20.6971	20.714	P61202	CSN2	Cops2	COP9 signalosome complex subunit 2
20.7389	20.6971	O88543	CSN3	Cops3	COP9 signalosome complex subunit 3
20.417	20.4972	O88544	CSN4	Cops4	COP9 signalosome complex subunit 4
21.9243	22.0559	O35864	CSN5	Cops5	COP9 signalosome complex subunit 5
20.3211	20.3538	O88545	CSN6	Cops6	COP9 signalosome complex subunit 6
19.8095	19.9196	Q9CZ04	CSN7A	Cops7a	COP9 signalosome complex subunit 7a
17.9747	18.0584	Q8BV13	CSN7B	Cops7b	COP9 signalosome complex subunit 7b
19.8163	19.8796	Q8VBV7	CSN8	Cops8	COP9 signalosome complex subunit 8
20.2066	20.2764	P61924	COPZ1	Copz1	Coatomer subunit zeta-1
17.888	17.9293	Q9JHH9	COPZ2	Copz2	Coatomer subunit zeta-2
17.2203	16.9484	Q3THF9	CQ10B	Coq10b	Coenzyme Q-binding protein COQ10 homolog B, mitochondrial
20.1079	19.9601	Q8BMS4	COQ3	Coq3	Ubiquinone biosynthesis O-methyltransferase, mitochondrial
18.4462	18.4183	Q8BGB8	COQ4	Coq4	Ubiquinone biosynthesis protein COQ4 homolog, mitochondrial
19.7949	19.8241	Q9CXI0	COQ5	Coq5	2-methoxy-6-polyprenyl-1,4-benzoquinol methylase, mitochondrial
21.5638	21.4576	Q8R1S0	COQ6	Coq6	Ubiquinone biosynthesis monooxygenase COQ6, mitochondrial
21.1143	21.0951	P97478	COQ7	Coq7	5-demethoxyubiquinone hydroxylase, mitochondrial
23.2463	23.391	Q60936	COQ8A	Coq8a	Atypical kinase COQ8A, mitochondrial
18.8533	18.8978	Q566J8	COQ8B	Coq8b	Atypical kinase COQ8B, mitochondrial
22.0493	22.2506	Q8K1Z0	COQ9	Coq9	Ubiquinone biosynthesis protein COQ9, mitochondrial
20.0559	19.5765	O89053	COR1A	Coro1a	Coronin-1A
21.714	21.4273	Q9WUM3	COR1B	Coro1b	Coronin-1B
20.9742	20.9098	Q9WUM4	COR1C	Coro1c	Coronin-1C
17.2068	16.8969	Q8BH44	COR2B	Coro2b	Coronin-2B
20.002	19.704	Q9D2V7	CORO7	Coro7	Coronin-7
21.8346	21.3645	Q9CQI6	COTL1	Cotl1	Coactosin-like protein
17.5235	17.5266	Q8CFY5	COX10	Cox10	Protoheme IX farnesyltransferase, mitochondrial
17.7427	17.4762	Q6P8I6	COX11	Cox11	Cytochrome c oxidase assembly protein COX11, mitochondrial
19.9882	19.6132	Q8BJ03	COX15	Cox15	Cytochrome c oxidase assembly protein COX15 homolog
19.0379	19.0982	Q9CR63	COX16	Cox16	Cytochrome c oxidase assembly protein COX16 homolog, mitochondrial
18.3439	18.5462	P56394	COX17	Cox17	Cytochrome c oxidase copper chaperone
17.8065	17.6927	Q8K0C8	COX19	Cox19	Cytochrome c oxidase assembly protein COX19
19.764	20.002	Q9D7J4	COX20	Cox20	Cytochrome c oxidase assembly protein COX20, mitochondrial
24.9495	25.0359	P19783	COX41	Cox4i1	Cytochrome c oxidase subunit 4 isoform 1, mitochondrial
22.0789	22.1395	P12787	COX5A	Cox5a	Cytochrome c oxidase subunit 5A, mitochondrial
24.3645	24.4676	P19536	COX5B	Cox5b	Cytochrome c oxidase subunit 5B, mitochondrial
23.3645	23.2521	P43024	CX6A1	Cox6a1	Cytochrome c oxidase subunit 6A1, mitochondrial
23.9134	23.8385	P56391	CX6B1	Cox6b1	Cytochrome c oxidase subunit 6B1
25.1681	25.3101	Q9CPQ1	COX6C	Cox6c	Cytochrome c oxidase subunit 6C
18.5582	18.794	P56392	CX7A1	Cox7a1	Cytochrome c oxidase subunit 7A1, mitochondrial
24.141	24.275	P48771	CX7A2	Cox7a2	Cytochrome c oxidase subunit 7A2, mitochondrial
19.3088	19.2686	Q61387	COX7R	Cox7a2l	Cytochrome c oxidase subunit 7A-related protein, mitochondrial
22.6779	22.4324	P56393	COX7B	Cox7b	Cytochrome c oxidase subunit 7B, mitochondrial
23.1316	23.1627	P17665	COX7C	Cox7c	Cytochrome c oxidase subunit 7C, mitochondrial
21.6497	21.2593	Q61147	CERU	Cp	Ceruloplasmin
17.5622	17.4765	Q9JHH6	CBPB2	Cpb2	Carboxypeptidase B2
18.5302	18.3253	O89001	CBPD	Cpd	Carboxypeptidase D
15.523	15.925	Q812E0	CPEB2	Cpeb2	Cytoplasmic polyadenylation element-binding protein 2
14.4898	14.7557	Q7TN99	CPEB3	Cpeb3	Cytoplasmic polyadenylation element-binding protein 3
16.4857	16.6769	Q7TN98	CPEB4	Cpeb4	Cytoplasmic polyadenylation element-binding protein 4
18.6046	18.7321	IPI:CON_00688851.2|TREMBL:Q2KJ83;Q9JJN5	CBPN	Cpn1	Carboxypeptidase N catalytic chain
18.3237	18.4479	Q9DBB9	CPN2	Cpn2	Carboxypeptidase N subunit 2
20.2302	20.1825	Q8C166	CPNE1	Cpne1	Copine-1
17.7847	17.2911	P59108	CPNE2	Cpne2	Copine-2
21.4526	21.5356	Q8BT60	CPNE3	Cpne3	Copine-3
22.9777	22.8288	P36552	HEM6	Cpox	Oxygen-dependent coproporphyrinogen-III oxidase, mitochondrial
21.1015	20.9882	Q8BFS6	CPPED	Cpped1	Serine/threonine-protein phosphatase CPPED1
22.155	21.5309	Q9WVJ3	CBPQ	Cpq	Carboxypeptidase Q
29.1604	29.3724	Q8C196	CPSM	Cps1	Carbamoyl-phosphate synthase [ammonia], mitochondrial
18.8387	18.6934	Q9EPU4	CPSF1	Cpsf1	Cleavage and polyadenylation specificity factor subunit 1
18.4184	18.2988	O35218	CPSF2	Cpsf2	Cleavage and polyadenylation specificity factor subunit 2
18.6217	18.4721	Q9QXK7	CPSF3	Cpsf3	Cleavage and polyadenylation specificity factor subunit 3
16.9968	16.8199	Q8BQZ5	CPSF4	Cpsf4	Cleavage and polyadenylation specificity factor subunit 4
20.0426	19.7461	Q6NVF9	CPSF6	Cpsf6	Cleavage and polyadenylation specificity factor subunit 6
18.4235	18.0685	Q8BTV2	CPSF7	Cpsf7	Cleavage and polyadenylation specificity factor subunit 7
23.4041	22.9171	P97742	CPT1A	Cpt1a	Carnitine O-palmitoyltransferase 1, liver isoform
23.6649	23.4425	P52825	CPT2	Cpt2	Carnitine O-palmitoyltransferase 2, mitochondrial
13.7549	13.7655	Q8BS40	CPTP	Cptp	Ceramide-1-phosphate transfer protein
19.5813	19.2459	Q64735	CR1L	Cr1l	Complement component receptor 1-like protein
18.2084	18.609	O88843	CRADD	Cradd	Death domain-containing protein CRADD
20.1704	19.9742	P47934	CACP	Crat	Carnitine O-acetyltransferase
15.4212	15.0279	Q8C7D2	CRBN	Crbn	Protein cereblon
18.1618	17.9146	P81269;Q01147	CREB1	Creb1	Cyclic AMP-responsive element-binding protein 1
17.0579	17.2008	Q91XE9	CR3L3	Creb3l3	Cyclic AMP-responsive element-binding protein 3-like protein 3
17.0647	15.2748	P45481	CBP	Crebbp	Histone lysine acetyltransferase CREBBP
20.1581	20.4476	O88668	CREG1	Creg1	Protein CREG1
19.2655	19.3299	Q91XD7	CREL1	Creld1	Protein disulfide isomerase Creld1
19.2544	19.7755	Q9CYA0	CREL2	Creld2	Protein disulfide isomerase Creld2
21.4676	21.1886	P63254	CRIP1	Crip1	Cysteine-rich protein 1
21.8073	21.6096	Q9DCT8	CRIP2	Crip2	Cysteine-rich protein 2
20.3211	20.1946	Q64010	CRK	Crk	Adapter molecule crk
20.3538	20.5165	P47941	CRKL	Crkl	Crk-like protein
17.7243	17.5211	Q9Z2L7	CRLF3	Crlf3	Cytokine receptor-like factor 3
16.8144	16.5145	Q80ZM8	CRLS1	Crls1	Cardiolipin synthase (CMP-forming)
17.3871	17.1547	P63154	CRNL1	Crnkl1	Crooked neck-like protein 1
22.9882	22.3672	Q9DC50	OCTC	Crot	Peroxisomal carnitine O-octanoyltransferase
17.4077	17.2515	P14847	CRP	Crp	C-reactive protein
16.9366	16.8224	Q5RJG7	ISPD	Crppa	D-ribitol-5-phosphate cytidylyltransferase
17.8022	17.1017	Q9CYD3	CRTAP	Crtap	Cartilage-associated protein
17.0759	16.8064	Q3U182	CRTC2	Crtc2	CREB-regulated transcription coactivator 2
16.1133	16.286	Q91X84	CRTC3	Crtc3	CREB-regulated transcription coactivator 3
19.5955	19.9459	Q99KP3	CRYL1	Cryl1	Lambda-crystallin homolog
18.2056	18.354	O54983	CRYM	Crym	Ketimine reductase mu-crystallin
22.8014	22.8633	P47199	QOR	Cryz	Quinone oxidoreductase
19.106	19.1473	Q921W4	QORL1	Cryzl1	Quinone oxidoreductase-like protein 1
20.2989	20.1704	Q3UNZ8	QORL2	Cryzl2	Quinone oxidoreductase-like protein 2
23.7995	24.1565	Q9CZU6	CISY	Cs	Citrate synthase, mitochondrial
22.3565	22.4825	Q9DBE0	CSAD	Csad	Cysteine sulfinic acid decarboxylase
20.3857	20.5545	Q91W50	CSDE1	Csde1	Cold shock domain-containing protein E1
21.6051	21.6497	Q9ERK4	XPO2	Cse1l	Exportin-2
18.4686	17.6067	P09581	CSF1R	Csf1r	Macrophage colony-stimulating factor 1 receptor
19.8142	19.894	P41241	CSK	Csk	Tyrosine-protein kinase CSK
19.8036	19.8034	Q8BK63	KC1A	Csnk1a1	Casein kinase I isoform alpha
17.81	17.671	Q9JMK2;Q9DC28	KC1D	Csnk1d	Casein kinase I isoform delta
15.9557	15.7404	Q8C4X2;Q8BVP5	KC1G3	Csnk1g3	Casein kinase I isoform gamma-3
20.343	20.4273	Q60737	CSK21	Csnk2a1	Casein kinase II subunit alpha
19.0934	18.8578	O54833	CSK22	Csnk2a2	Casein kinase II subunit alpha'
20.6096	20.4676	P67871	CSK2B	Csnk2b	Casein kinase II subunit beta
20.1825	19.6084	P97315	CSRP1	Csrp1	Cysteine and glycine-rich protein 1
18.03	17.7255	P97314	CSRP2	Csrp2	Cysteine and glycine-rich protein 2
16.9623	17.853	P50462	CSRP3	Csrp3	Cysteine and glycine-rich protein 3
18.6588	18.5892	P21460	CYTC	Cst3	Cystatin-C
21.4626	21.2066	Q62426	CYTB	Cstb	Cystatin-B
18.6892	18.6094	Q99LC2	CSTF1	Cstf1	Cleavage stimulation factor subunit 1
18.5085	18.7941	Q8BIQ5	CSTF2	Cstf2	Cleavage stimulation factor subunit 2
17.2282	17.2751	Q8C7E9	CSTFT	Cstf2t	Cleavage stimulation factor subunit 2 tau variant
18.6614	18.4441	Q99LI7	CSTF3	Cstf3	Cleavage stimulation factor subunit 3
19.2399	18.974	O88712	CTBP1	Ctbp1	C-terminal-binding protein 1
17.1157	16.8667	P56546	CTBP2	Ctbp2	C-terminal-binding protein 2
18.749	18.3569	Q8R242	DIAC	Ctbs	Di-N-acetylchitobiase
16.4894	16.4664	Q5SUQ9	CTC1	Ctc1	CST complex subunit CTC1
17.9636	17.3431	Q61164	CTCF	Ctcf	Transcriptional repressor CTCF
16.912	16.6789	Q7TSG2	CTDP1	Ctdp1	RNA polymerase II subunit A C-terminal domain phosphatase
17.909	17.9481	P58466	CTDS1	Ctdsp1	Carboxy-terminal domain RNA polymerase II polypeptide A small phosphatase 1
15.9921	15.8246	Q8BG15	CTSL2	Ctdspl2	CTD small phosphatase-like protein 2
15.8999	15.7452	Q60753	CTF1	Ctf1	Cardiotrophin-1
24.2463	24.6971	Q8VCN5	CGL	Cth	Cystathionine gamma-lyase
17.4326	17.3809	Q6PEE2	CTIF	Ctif	CBP80/20-dependent translation initiation factor
21.4221	21.2125	P26231	CTNA1	Ctnna1	Catenin alpha-1
19.9029	19.7674	Q61301	CTNA2	Ctnna2	Catenin alpha-2
21.7389	21.5213	Q02248	CTNB1	Ctnnb1	Catenin beta-1
18.4429	18.217	Q9CWL8	CTBL1	Ctnnbl1	Beta-catenin-like protein 1
21.0756	20.9459	P30999	CTND1	Ctnnd1	Catenin delta-1
18.2681	18.6866	P70698	PYRG1	Ctps1	CTP synthase 1
19.5053	19.1506	P70303	PYRG2	Ctps2	CTP synthase 2
18.0271	17.8856	Q62018	CTR9	Ctr9	RNA polymerase-associated protein CTR9 homolog
21.5592	21.1269	P16675	PPGB	Ctsa	Lysosomal protective protein
24.1795	23.6865	P10605	CATB	Ctsb	Cathepsin B
20.7955	20.2302	P97821	CATC	Ctsc	Dipeptidyl peptidase 1
23.5638	22.9024	P18242	CATD	Ctsd	Cathepsin D
20.5356	19.9231	Q9R013	CATF	Ctsf	Cathepsin F
20.9951	20.4067	P49935	CATH	Ctsh	Pro-cathepsin H
17.9264	17.3043	P55097	CATK	Ctsk	Cathepsin K
19.1131	18.8704	P06797	CATL1	Ctsl	Cathepsin L1
19.0682	19.0556	Q8BM88	CATO	Ctso	Cathepsin O
20.417	19.4381	O70370	CATS	Ctss	Cathepsin S
23.2081	22.4626	Q9WUU7	CATZ	Ctsz	Cathepsin Z
21.3045	21.1642	Q60598	SRC8	Cttn	Src substrate cortactin
16.11	15.3733	Q99LJ0	CT2NL	Cttnbp2nl	CTTNBP2 N-terminal-like protein
17.3603	17.3892	Q99J10	CTU1	Ctu1	Cytoplasmic tRNA 2-thiolation protein 1
16.8407	17.0727	Q3U308	CTU2	Ctu2	Cytoplasmic tRNA 2-thiolation protein 2
19.6067	19.4645	Q9WTX6	CUL1	Cul1	Cullin-1
19.5242	19.4414	Q9D4H8	CUL2	Cul2	Cullin-2
19.4843	19.3086	Q9JLV5	CUL3	Cul3	Cullin-3
19.538	19.7081	Q3TCH7	CUL4A	Cul4a	Cullin-4A
18.2204	18.0829	A2A432	CUL4B	Cul4b	Cullin-4B
19.1115	19.0935	Q9D5V5	CUL5	Cul5	Cullin-5
14.5031	13.9126	Q8VE73	CUL7	Cul7	Cullin-7
16.0075	16.233	Q3UY34	CSTOS	Custos	Protein CUSTOS
20.0426	20.2877	Q9CQ89	CUTA	Cuta	Protein CutA
21.1519	20.7471	Q9D8X1	CUTC	Cutc	Copper homeostasis protein cutC homolog
NaN	18.7221	P70403;P53564	CASP	Cux1	Protein CASP
18.7774	18.8085	Q9JHS9	CWC15	Cwc15	Spliceosome-associated protein CWC15 homolog
17.4198	17.2483	Q8C5N3	CWC22	Cwc22	Pre-mRNA-splicing factor CWC22 homolog
17.2111	16.9169	Q9DBF7	CWC25	Cwc25	Pre-mRNA-splicing factor CWC25 homolog
17.6203	17.8128	Q3TKY6	CWC27	Cwc27	Spliceosome-associated protein CWC27 homolog
18.3303	18.0648	Q8CI33	C19L1	Cwf19l1	CWF19-like protein 1
16.2941	16.5146	Q8BG79	C19L2	Cwf19l2	CWF19-like protein 2
20.0951	20.4576	P97792	CXAR	Cxadr	Coxsackievirus and adenovirus receptor homolog
16.8479	16.4214	P40224	SDF1	Cxcl12	Stromal cell-derived factor 1
16.074	15.5527	Q9CWW7	CXXC1	Cxxc1	CXXC-type zinc finger protein 1
16.2068	16.8458	Q9WUE3	C56D2	Cyb561d2	Cytochrome b561 domain-containing protein 2
25.9694	26.0854	P56395	CYB5	Cyb5a	Cytochrome b5
22.0983	23.0576	Q9CQX2	CYB5B	Cyb5b	Cytochrome b5 type B
17.954	17.7425	Q5SSH8	NEUFC	Cyb5d2	Neuferricin
18.4885	18.4	Q9DB73	NB5R1	Cyb5r1	NADH-cytochrome b5 reductase 1
24.0935	24.8288	Q9DCN2	NB5R3	Cyb5r3	NADH-cytochrome b5 reductase 3
15.7558	15.8852	Q3TDX8	NB5R4	Cyb5r4	Cytochrome b5 reductase 4
17.2413	16.8585	Q61462	CY24A	Cyba	Cytochrome b-245 light chain
17.9999	17.3439	Q61093	CY24B	Cybb	Cytochrome b-245 heavy chain
18.3629	17.9911	Q3TYS2	CYBC1	Cybc1	Cytochrome b-245 chaperone 1
24.848	24.8142	Q9D0M3	CY1	Cyc1	Cytochrome c1, heme protein, mitochondrial
24.4614	24.4738	P62897	CYC	Cycs	Cytochrome c, somatic
19.8759	19.7927	Q7TMB8	CYFP1	Cyfip1	Cytoplasmic FMR1-interacting protein 1
17.7997	17.6578	Q5SQX6	CYFP2	Cyfip2	Cytoplasmic FMR1-interacting protein 2
19.1145	18.7223	Q9CX80	CYGB	Cygb	Cytoglobin
16.1966	16.0824	Q9QXA1	CYHR1	Cyhr1	Cysteine and histidine-rich protein 1
18.3379	19.2591	P27786	CP17A	Cyp17a1	Steroid 17-alpha-hydroxylase/17,20 lyase
22.4874	23.0105	P00186	CP1A2	Cyp1a2	Cytochrome P450 1A2
18.7555	18.8697	Q8BKE6	CP20A	Cyp20a1	Cytochrome P450 20A1
NaN	14.3731	O55127	CP26A	Cyp26a1	Cytochrome P450 26A1
23.0854	23.6865	Q9DBG1	CP27A	Cyp27a1	Sterol 26-hydroxylase, mitochondrial
25.0526	24.989	P56593	CP2AC	Cyp2a12	Cytochrome P450 2A12
20.895	23.7796	P15392	CP2A4	Cyp2a4	Cytochrome P450 2A4
21.7307	22.2448	P20852	CP2A5	Cyp2a5	Cytochrome P450 2A5
20.5356	21.0292	P12791	CP2BA	Cyp2b10	Cytochrome P450 2B10
18.6301	19.1353	O55071	CP2BJ	Cyp2b19	Cytochrome P450 2B19
22.1946	21.8385	P12790	CP2B9	Cyp2b9	Cytochrome P450 2B9
21.0224	21.8727	E9Q5K4	CP2CN	Cyp2c23	Cytochrome P450 2C44
24.8093	24.7338	P56656;Q64458	CP2CT	Cyp2c29	Cytochrome P450 2C29
24.1719	23.3778	P56654	CP237	Cyp2c37	Cytochrome P450 2C37
24.2317	24.9271	P56657	CP240	Cyp2c40	Cytochrome P450 2C40
23.2821	23.4676	Q91X77	CY250	Cyp2c50	Cytochrome P450 2C50
21.9672	23.7995	Q6XVG2	CP254	Cyp2c54	Cytochrome P450 2C54
22.2006	21.8689	Q9D816	CP255	Cyp2c55	Cytochrome P450 2C55
22.8034	22.8093	Q91W64	CP270	Cyp2c70	Cytochrome P450 2C70
25.0691	25.3444	P24456	CP2DA	Cyp2d10	Cytochrome P450 2D10
21.7995	22.0156	P24457	CP2DB	Cyp2d11	Cytochrome P450 2D11
24.7338	24.4425	Q8CIM7	CP2DQ	Cyp2d26	Cytochrome P450 2D26
22.68	22.8746	P11714	CP2D9	Cyp2d9	Cytochrome P450 2D9
25.7871	25.3877	Q05421	CP2E1	Cyp2e1	Cytochrome P450 2E1
23.6649	24.4738	P33267	CP2F2	Cyp2f2	Cytochrome P450 2F2
21.2477	21.9566	O54749	CP2J5	Cyp2j5	Cytochrome P450 2J5
18.402	19.3081	O54750	CP2J6	Cyp2j6	Cytochrome P450 2J6
15.9908	16.6613	Q9CX98	CP2U1	Cyp2u1	Cytochrome P450 2U1
21.2419	20.8269	Q9JKJ9	CP39A	Cyp39a1	24-hydroxycholesterol 7-alpha-hydroxylase
24.5225	24.1642	Q64459	CP3AB	Cyp3a11	Cytochrome P450 3A11
22.5333	22.502	Q64464	CP3AD	Cyp3a13	Cytochrome P450 3A13
18.2556	17.1134	Q64481	CP3AG	Cyp3a16	Cytochrome P450 3A16
21.2302	20.8269	O09158	CP3AP	Cyp3a25	Cytochrome P450 3A25
NaN	18.6676	Q9JMA7	CP341	Cyp3a41a	Cytochrome P450 3A41
21.5823	21.7265	O88833	CP4AA	Cyp4a10	Cytochrome P450 4A10
22.0393	22.002	O35728	CP4AE	Cyp4a14	Cytochrome P450 4A14
19.3352	19.6493	Q64462	CP4B1	Cyp4b1	Cytochrome P450 4B1
22.1238	22.5731	Q9EP75	CP4FE	Cyp4f14	Leukotriene-B4 omega-hydroxylase 3
21.654	21.4626	Q99N16	CP4F3	Cyp4f3	Cytochrome P450 4F3
21.7675	22.0691	Q9DBW0;Q811W2	CP4V2	Cyp4v2	Cytochrome P450 4V2
20.8191	22.4425	Q8K0C4	CP51A	Cyp51a1	Lanosterol 14-alpha demethylase
20.5731	20.9388	Q64505	CP7A1	Cyp7a1	Cytochrome P450 7A1
16.759	17.2457	Q60991	CP7B1	Cyp7b1	Cytochrome P450 7B1
19.9201	20.7553	O88962	CP8B1	Cyp8b1	7-alpha-hydroxycholest-4-en-3-one 12-alpha-hydroxylase
14.0766	14.7299	Q8K353	CYTM1	Cystm1	Cysteine-rich and transmembrane domain-containing protein 1
16.4439	NaN	P63034;Q9QX11	CYH1	Cyth1	Cytohesin-1
20.0426	19.9601	Q8BHG2	CZIB	Czib	CXXC motif containing zinc binding protein
18.3868	18.2137	Q9Z1R4	CF047	D17h6s53e	Uncharacterized protein C6orf47 homolog
16.9723	16.7443	Q8CIM3	D2HDH	D2hgdh	D-2-hydroxyglutarate dehydrogenase, mitochondrial
17.5882	17.2995	Q8BGN2	CD033	D3Ertd751e	UPF0462 protein C4orf33 homolog
16.1294	16.3981	Q91YN0	CL004	D6Wsu163e	Protein C12orf4 homolog
15.5654	13.7922	Q8R1F0	L10K	D8Ertd738e	Leydig cell tumor 10 kDa protein homolog
18.2571	18.3597	Q8BPM0;Q80U19	DAAM1	Daam1	Disheveled-associated activator of morphogenesis 1
17.8864	17.8009	P98078	DAB2	Dab2	Disabled homolog 2
15.7161	14.7461	Q3UHC7;F6SEU4	DAB2P	Dab2ip	Disabled homolog 2-interacting protein
22.6006	22.3403	P61804	DAD1	Dad1	Dolichyl-diphosphooligosaccharide--protein glycosyltransferase subunit DAD1
19.7544	19.7647	Q62165	DAG1	Dag1	Dystroglycan
17.0513	17.2468	Q91WC9	DGLB	Daglb	Sn1-specific diacylglycerol lipase beta
16.7029	17.1442	Q6PJN8	DALD3	Dalrd3	DALR anticodon-binding domain-containing protein 3
15.508	15.0377	P18894	OXDA	Dao	D-amino-acid oxidase
20.4775	20.8876	Q91XC8	DAP1	Dap	Death-associated protein 1
20.2419	20.2989	Q9ER88	RT29	Dap3	28S ribosomal protein S29, mitochondrial
18.9047	18.7252	Q80YE7	DAPK1	Dapk1	Death-associated protein kinase 1
16.7319	16.7699	Q8VDF3	DAPK2	Dapk2	Death-associated protein kinase 2
16.1047	15.9814	O54784	DAPK3	Dapk3	Death-associated protein kinase 3
22.7492	22.8191	Q922B2	SYDC	Dars1	Aspartate--tRNA ligase, cytoplasmic
18.6728	18.5654	Q8BIP0	SYDM	Dars2	Aspartate--tRNA ligase, mitochondrial
21.3484	21.1765	Q9JII5	DAZP1	Dazap1	DAZ-associated protein 1
25.4425	26.6458	P31786	ACBP	Dbi	Acyl-CoA-binding protein
17.6852	17.5458	Q9QXS6	DREB	Dbn1	Drebrin
20.2419	20.0292	Q62418	DBNL	Dbnl	Drebrin-like protein
14.2993	15.6196	Q60925	DBP	Dbp	D site-binding protein
18.289	17.9826	Q923B1	DBR1	Dbr1	Lariat debranching enzyme
24.391	24.2096	P53395	ODB2	Dbt	Lipoamide acyltransferase component of branched-chain alpha-keto acid dehydrogenase complex, mitochondrial
16.6719	16.6055	Q80TR8	DCAF1	Dcaf1	DDB1- and CUL4-associated factor 1
19.7186	19.8381	Q91VU6	DCA11	Dcaf11	DDB1- and CUL4-associated factor 11
16.9405	16.7943	Q6PAC3	DCA13	Dcaf13	DDB1- and CUL4-associated factor 13
16.7849	16.6226	Q80T85	DCAF5	Dcaf5	DDB1- and CUL4-associated factor 5
15.94	15.9138	Q9DC22	DCAF6	Dcaf6	DDB1- and CUL4-associated factor 6
17.7875	17.7329	P61963	DCAF7	Dcaf7	DDB1- and CUL4-associated factor 7
19.9206	19.8898	Q8N7N5	DCAF8	Dcaf8	DDB1- and CUL4-associated factor 8
20.2877	20.1457	Q8BHC4	DCAKD	Dcakd	Dephospho-CoA kinase domain-containing protein
16.1277	16.2224	P43346	DCK	Dck	Deoxycytidine kinase
19.648	18.8822	P28654	PGS2	Dcn	Decorin
17.1751	17.1635	Q91YD3	DCP1A	Dcp1a	mRNA-decapping enzyme 1A
13.9182	15.188	Q9CYC6	DCP2	Dcp2	m7GpppN-mRNA hydrolase
20.7796	20.654	Q9DAR7	DCPS	Dcps	m7GpppX diphosphatase
19.3147	19.2214	O08788	DCTN1	Dctn1	Dynactin subunit 1
20.68	20.9601	Q99KJ8	DCTN2	Dctn2	Dynactin subunit 2
17.9764	18.1174	Q9Z0Y1	DCTN3	Dctn3	Dynactin subunit 3
18.1336	18.1657	Q8CBY8	DCTN4	Dctn4	Dynactin subunit 4
17.4285	17.3955	Q9QZB9	DCTN5	Dctn5	Dynactin subunit 5
17.2158	17.1929	Q9WUB4	DCTN6	Dctn6	Dynactin subunit 6
17.3781	18.0581	Q9QY93	DCTP1	Dctpp1	dCTP pyrophosphatase 1
22.4196	22.1825	Q9QZ73	DCNL1	Dcun1d1	DCN1-like protein 1
13.1395	13.0831	Q8BZJ7	DCNL2	Dcun1d2	DCN1-like protein 2
15.35	15.7306	Q8K0V2	DCNL3	Dcun1d3	DCN1-like protein 3
14.2499	14.7101	Q8CCA0	DCNL4	Dcun1d4	DCN1-like protein 4
15.5642	15.5824	Q9CXV9	DCNL5	Dcun1d5	DCN1-like protein 5
23.1348	23.2679	Q91X52	DCXR	Dcxr	L-xylulose reductase
15.8383	15.6248	Q9D9Z5	DDA1	Dda1	DET1- and DDB1-associated protein 1
22.2243	21.9459	Q9CWS0	DDAH1	Ddah1	N(G),N(G)-dimethylarginine dimethylaminohydrolase 1
19.1112	18.8289	Q99LD8	DDAH2	Ddah2	N(G),N(G)-dimethylarginine dimethylaminohydrolase 2
21.6006	21.6497	Q3U1J4	DDB1	Ddb1	DNA damage-binding protein 1
14.9729	NaN	Q99J79	DDB2	Ddb2	DNA damage-binding protein 2
21.5915	22.2989	O88533	DDC	Ddc	Aromatic-L-amino-acid decarboxylase
14.8631	14.4118	Q80YA3	DDHD1	Ddhd1	Phospholipase DDHD1
16.3742	16.535	Q80Y98	DDHD2	Ddhd2	Phospholipase DDHD2
20.7955	20.953	Q9DAF3	DDI1	Ddi1	Protein DDI1 homolog 1
21.7553	21.7056	A2ADY9	DDI2	Ddi2	Protein DDI1 homolog 2
17.0962	17.7087	Q922Z0	OXDD	Ddo	D-aspartate oxidase
23.9043	23.7895	O54734	OST48	Ddost	Dolichyl-diphosphooligosaccharide--protein glycosyltransferase 48 kDa subunit
19.6745	19.908	Q80WW9	DDRGK	Ddrgk1	DDRGK domain-containing protein 1
25.9716	26.2151	O35215	DOPD	Ddt	D-dopachrome decarboxylase
21.3962	21.4375	Q91VR5	DDX1	Ddx1	ATP-dependent RNA helicase DDX1
20.3752	20.0426	Q501J6	DDX17	Ddx17	Probable ATP-dependent RNA helicase DDX17
18.1023	18.1868	Q8K363	DDX18	Ddx18	ATP-dependent RNA helicase DDX18
20.2535	20.2419	Q61655	DD19A	Ddx19a	ATP-dependent RNA helicase DDX19A
17.836	18.1178	Q9JJY4	DDX20	Ddx20	Probable ATP-dependent RNA helicase DDX20
19.6758	19.7865	Q9JIK5	DDX21	Ddx21	Nucleolar RNA helicase 2
16.2297	16.2037	Q9ESV0	DDX24	Ddx24	ATP-dependent RNA helicase DDX24
17.8428	17.9613	Q921N6	DDX27	Ddx27	Probable ATP-dependent RNA helicase DDX27
17.5095	17.2999	Q9CWT6	DDX28	Ddx28	Probable ATP-dependent RNA helicase DDX28
15.5521	15.9596	Q6NZQ2	DDX31	Ddx31	Probable ATP-dependent RNA helicase DDX31
20.0292	19.8428	Q8VDW0	DX39A	Ddx39a	ATP-dependent RNA helicase DDX39A
21.9812	21.6051	Q9Z1N5	DX39B	Ddx39b	Spliceosome RNA helicase Ddx39b
20.68	20.5915	Q62167	DDX3X	Ddx3x	ATP-dependent RNA helicase DDX3X
19.4557	19.388	Q62095	DDX3Y	Ddx3y	ATP-dependent RNA helicase DDX3Y
17.7461	17.7179	Q91VN6	DDX41	Ddx41	Probable ATP-dependent RNA helicase DDX41
18.9776	18.8396	Q810A7	DDX42	Ddx42	ATP-dependent RNA helicase DDX42
19.8578	19.5534	Q569Z5	DDX46	Ddx46	Probable ATP-dependent RNA helicase DDX46
17.8305	17.8626	Q9CWX9	DDX47	Ddx47	Probable ATP-dependent RNA helicase DDX47
15.3263	16.1669	Q4FZF3	DDX49	Ddx49	Probable ATP-dependent RNA helicase DDX49
21.6971	21.4726	Q61656	DDX5	Ddx5	Probable ATP-dependent RNA helicase DDX5
17.7298	17.9578	Q99MJ9	DDX50	Ddx50	ATP-dependent RNA helicase DDX50
15.0869	15.1435	Q8K301	DDX52	Ddx52	Probable ATP-dependent RNA helicase DDX52
17.5109	17.5504	Q8K4L0	DDX54	Ddx54	ATP-dependent RNA helicase DDX54
17.1968	17.1842	Q9D0R4	DDX56	Ddx56	Probable ATP-dependent RNA helicase DDX56
20.265	20.2535	Q6Q899	DDX58	Ddx58	Antiviral innate immune response receptor RIG-I
15.1388	15.5098	Q9DBN9	DDX59	Ddx59	Probable ATP-dependent RNA helicase DDX59
21.3321	21.1825	P54823	DDX6	Ddx6	Probable ATP-dependent RNA helicase DDX6
25.1833	25.0772	Q9CQ62	DECR	Decr1	2,4-dienoyl-CoA reductase, mitochondrial
24.0359	23.7077	Q9WV68	DECR2	Decr2	Peroxisomal 2,4-dienoyl-CoA reductase
15.8757	14.6405	Q45VN2	DFA20	Defa20	Alpha-defensin 20
17.4709	17.439	O09005	DEGS1	Degs1	Sphingolipid delta(4)-desaturase DES1
20.2764	20.0559	Q7TNV0	DEK	Dek	Protein DEK
19.1216	18.9946	Q9D8N2	DEN10	Dennd10	DENN domain-containing protein 10
16.0159	14.9204	Q3UHG7	DEN11	Dennd11	DENN domain-containing protein 11
17.0828	17.1673	Q8K382	DEN1A	Dennd1a	DENN domain-containing protein 1A
17.5289	17.5809	Q924W7	DEN2B	Dennd2b	DENN domain-containing protein 2B
16.2128	16.3819	Q91VV4	DEN2D	Dennd2d	DENN domain-containing protein 2D
18.7265	18.6501	A6H8H2	DEN4C	Dennd4c	DENN domain-containing protein 4C
18.3495	18.309	A2RSQ0	DEN5B	Dennd5b	DENN domain-containing protein 5B
16.0172	16.0075	Q8BH65	DEN6A	Dennd6a	Protein DENND6A
21.002	20.4375	Q9CQJ6	DENR	Denr	Density-regulated protein
17.931	18.1327	Q91WS7	DEPD7	Depdc7	DEP domain-containing protein 7
20.4476	20.2877	Q570Y9	DPTOR	Deptor	DEP domain-containing mTOR-interacting protein
21.2125	21.2361	Q91YP3	DEOC	Dera	Deoxyribose-phosphate aldolase
21.8034	22.1426	Q99J56	DERL1	Derl1	Derlin-1
15.5218	14.9665	Q9D8K3;Q8BNI4	DERL3	Derl3	Derlin-3
18.4541	18.5853	P0CG14	DERPC	Derpc	Decreased expression in renal and prostate cancer protein
19.2397	18.9423	P31001	DESM	Des	Desmin
17.9461	17.7103	O54786	DFFA	Dffa	DNA fragmentation factor subunit alpha
18.5773	18.3587	Q9Z2A7	DGAT1	Dgat1	Diacylglycerol O-acyltransferase 1
17.7212	17.6905	Q9DCV3	DGAT2	Dgat2	Diacylglycerol O-acyltransferase 2
14.4144	13.5985	Q9EQM6	DGCR8	Dgcr8	Microprocessor complex subunit DGCR8
14.7252	14.9488	Q6P5E8	DGKQ	Dgkq	Diacylglycerol kinase theta
17.2525	17.1285	Q80UP3	DGKZ	Dgkz	Diacylglycerol kinase zeta
21.0359	21.3857	Q8BH86	GLUCM	Dglucy	D-glutamate cyclase, mitochondrial
20.4676	20.2066	Q9QX60	DGUOK	Dguok	Deoxyguanosine kinase, mitochondrial
21.0088	21.5592	Q8VCH6	DHC24	Dhcr24	Delta(24)-sterol reductase
20.5261	22.2905	O88455	DHCR7	Dhcr7	7-dehydrocholesterol reductase
22.7975	23.0393	Q9DBB8	DHDH	Dhdh	Trans-1,2-dihydrobenzene-1,2-diol dehydrogenase
22.4451	22.4221	P00375	DYR	Dhfr	Dihydrofolate reductase
19.3758	19.1369	O35435	PYRD	Dhodh	Dihydroorotate dehydrogenase (quinone), mitochondrial
18.1328	18.6604	Q3TXU5	DHYS	Dhps	Deoxyhypusine synthase
23.239	23.2006	Q99L04	DHRS1	Dhrs1	Dehydrogenase/reductase SDR family member 1
20.5165	20.5451	Q3U0B3	DHR11	Dhrs11	Dehydrogenase/reductase SDR family member 11
18.2151	17.928	Q5SS80	DHR13	Dhrs13	Dehydrogenase/reductase SDR family member 13
20.3211	20.4067	O88876	DHRS3	Dhrs3	Short-chain dehydrogenase/reductase 3
23.1379	22.9171	Q99LB2	DHRS4	Dhrs4	Dehydrogenase/reductase SDR family member 4
20.1332	20.0691	Q9CXR1	DHRS7	Dhrs7	Dehydrogenase/reductase SDR family member 7
20.1457	20.2066	Q99J47	DRS7B	Dhrs7b	Dehydrogenase/reductase SDR family member 7B
18.1845	17.9065	Q8VBZ0	DHRSX	Dhrsx	Dehydrogenase/reductase SDR family member on chromosome X homolog
21.9637	21.6628	A2ATU0	DHTK1	Dhtkd1	Probable 2-oxoglutarate dehydrogenase E1 component DHKTD1, mitochondrial
20.7307	20.4874	O35286	DHX15	Dhx15	Pre-mRNA-splicing factor ATP-dependent RNA helicase DHX15
18.5794	18.7032	Q6PGC1	DHX29	Dhx29	ATP-dependent RNA helicase DHX29
18.2533	18.2591	Q99PU8	DHX30	Dhx30	ATP-dependent RNA helicase DHX30
17.1495	16.7079	Q8BZS9	DHX32	Dhx32	Putative pre-mRNA-splicing factor ATP-dependent RNA helicase DHX32
18.0835	18.0621	Q8VHK9	DHX36	Dhx36	ATP-dependent DNA/RNA helicase DHX36
15.711	15.7854	Q6PE54	DHX40	Dhx40	Probable ATP-dependent RNA helicase DHX40
15.6414	15.4806	Q6P5D3	DHX57	Dhx57	Putative ATP-dependent RNA helicase DHX57
17.5897	18.3265	Q99J87	DHX58	Dhx58	Probable ATP-dependent RNA helicase DHX58
16.7683	16.5368	A2A4P0	DHX8	Dhx8	ATP-dependent RNA helicase DHX8
21.8576	21.6186	O70133	DHX9	Dhx9	ATP-dependent RNA helicase A
19.1863	19.1382	Q9JIQ3	DBLOH	Diablo	Diablo homolog, mitochondrial
19.8109	19.8257	O08808	DIAP1	Diaph1	Protein diaphanous homolog 1
18.2468	18.0622	O70566	DIAP2	Diaph2	Protein diaphanous homolog 2
17.1079	17.1746	Q8R418	DICER	Dicer1	Endoribonuclease Dicer
16.7856	16.599	Q8C9B9	DIDO1	Dido1	Death-inducer obliterator 1
16.3948	16.3533	Q8BTT6	DIEXF	Diexf	Digestive organ expansion factor homolog
16.2702	16.4798	Q9D0D4	DIM1	Dimt1	Probable dimethyladenosine transferase
19.0755	19.0012	Q61153	IOD1	Dio1	Type I iodothyronine deiodinase
16.6266	16.6348	Q8BWT5	DIP2A	Dip2a	Disco-interacting protein 2 homolog A
17.6821	17.489	Q3UH60	DIP2B	Dip2b	Disco-interacting protein 2 homolog B
16.2777	16.0018	Q9D6I7	DIK1A	Dipk1a	Divergent protein kinase domain 1A
18.3391	17.9294	Q3USZ8	DIK2A	Dipk2a	Divergent protein kinase domain 2A
18.6852	18.5904	Q9CSH3	RRP44	Dis3	Exosome complex exonuclease RRP44
17.2015	16.9694	Q8C0S1	DI3L1	Dis3l	DIS3-like exonuclease 1
19.1205	18.9894	Q8CI75	DI3L2	Dis3l2	DIS3-like exonuclease 2
20.1079	19.9882	Q9ESX5	DKC1	Dkc1	H/ACA ribonucleoprotein complex subunit DKC1
21.8987	22.0756	Q8BMF4	ODP2	Dlat	Dihydrolipoyllysine-residue acetyltransferase component of pyruvate dehydrogenase complex, mitochondrial
15.4634	15.162	Q9R0Z9	RHG07	Dlc1	Rho GTPase-activating protein 7
24.7441	24.7234	O08749	DLDH	Dld	Dihydrolipoyl dehydrogenase, mitochondrial
20.1457	20.0691	Q811D0	DLG1	Dlg1	Disks large homolog 1
17.5981	17.6901	P70175	DLG3	Dlg3	Disks large homolog 3
17.1448	17.0229	B1AZP2	DLGP4	Dlgap4	Disks large-associated protein 4
24.7645	24.8191	Q9D2G2	ODO2	Dlst	Dihydrolipoyllysine-residue succinyltransferase component of 2-oxoglutarate dehydrogenase complex, mitochondrial
21.4476	21.417	Q9CQ00	DMAC1	Dmac1	Distal membrane-arm assembly complex protein 1
15.8333	16.4399	Q9D7K5	DMAC2	Dmac2	Distal membrane-arm assembly complex protein 2
19.2637	18.9988	Q9CRA7	ATP5S	Dmac2l	ATP synthase subunit s, mitochondrial
18.1837	18.215	Q9JI44	DMAP1	Dmap1	DNA methyltransferase 1-associated protein 1
18.5527	18.9784	P11531	DMD	Dmd	Dystrophin
24.7543	24.9316	Q9DBT9	M2GD	Dmgdh	Dimethylglycine dehydrogenase, mitochondrial
16.533	16.0782	Q9WV69	DEMA	Dmtn	Dematin
13.4368	13.5932	Q08274	DMWD	Dmwd	Dystrophia myotonica WD repeat-containing protein
17.0021	16.8268	Q6PNC0	DMXL1	Dmxl1	DmX-like protein 1
14.5359	15.0318	Q8BPN8	DMXL2	Dmxl2	DmX-like protein 2
15.0889	15.0445	Q6ZQJ5	DNA2	Dna2	DNA replication ATP-dependent helicase/nuclease DNA2
17.421	17.7141	B9EJR8	DAAF5	Dnaaf5	Dynein assembly factor 5, axonemal
15.8188	14.1973	P0C6F1	DYH2	Dnah2	Dynein heavy chain 2, axonemal
22.343	22.6096	P63037	DNJA1	Dnaja1	DnaJ homolog subfamily A member 1
21.2243	21.4874	Q9QYJ0	DNJA2	Dnaja2	DnaJ homolog subfamily A member 2
21.5261	21.5117	Q99M87	DNJA3	Dnaja3	DnaJ homolog subfamily A member 3, mitochondrial
18.4197	18.5361	Q9QYJ3	DNJB1	Dnajb1	DnaJ homolog subfamily B member 1
21.0821	21.3484	Q99KV1	DJB11	Dnajb11	DnaJ homolog subfamily B member 11
18.6405	18.7432	Q9QYI4	DJB12	Dnajb12	DnaJ homolog subfamily B member 12
16.3705	16.5349	Q149L6	DJB14	Dnajb14	DnaJ homolog subfamily B member 14
17.2819	18.0188	Q9QYI5	DNJB2	Dnajb2	DnaJ homolog subfamily B member 2
19.4549	19.6258	Q9D832	DNJB4	Dnajb4	DnaJ homolog subfamily B member 4
17.7641	17.3779	O54946;Q9QYI8	DNJB6	Dnajb6	DnaJ homolog subfamily B member 6
16.5723	17.4013	Q9QYI6	DNJB9	Dnajb9	DnaJ homolog subfamily B member 9
18.9089	18.7974	Q61712	DNJC1	Dnajc1	DnaJ homolog subfamily C member 1
18.0142	17.7162	Q9DC23	DJC10	Dnajc10	DnaJ homolog subfamily C member 10
21.3699	21.4118	Q5U458	DJC11	Dnajc11	DnaJ homolog subfamily C member 11
NaN	14.8005	Q9R022	DJC12	Dnajc12	DnaJ homolog subfamily C member 12
17.764	17.4249	Q80TN4	DJC16	Dnajc16	DnaJ homolog subfamily C member 16
16.9994	16.7428	Q91WT4	DJC17	Dnajc17	DnaJ homolog subfamily C member 17
20.343	20.2989	Q9CQV7	TIM14	Dnajc19	Mitochondrial import inner membrane translocase subunit TIM14
18.8799	18.9995	P54103	DNJC2	Dnajc2	DnaJ homolog subfamily C member 2
18.0854	18.2084	E9Q8D0	DJC21	Dnajc21	DnaJ homolog subfamily C member 21
18.0283	18.1126	Q8CHS2	DJC22	Dnajc22	DnaJ homolog subfamily C member 22
18.6272	18.6691	A2ALW5	DJC25	Dnajc25	DnaJ homolog subfamily C member 25
16.3589	15.903	Q8VCE1	DJC28	Dnajc28	DnaJ homolog subfamily C member 28
20.9601	21.3484	Q91YW3	DNJC3	Dnajc3	DnaJ homolog subfamily C member 3
15.8224	16.3954	P59041	DJC30	Dnajc30	DnaJ homolog subfamily C member 30, mitochondrial
19.1061	19.2767	P60904	DNJC5	Dnajc5	DnaJ homolog subfamily C member 5
18.535	18.9335	Q9QYI3	DNJC7	Dnajc7	DnaJ homolog subfamily C member 7
19.1841	18.8177	Q6NZB0	DNJC8	Dnajc8	DnaJ homolog subfamily C member 8
16.7858	16.9555	Q91WN1	DNJC9	Dnajc9	DnaJ homolog subfamily C member 9
18.4233	17.8819	P56542	DNS2A	Dnase2	Deoxyribonuclease-2-alpha
17.9909	17.7799	Q9D113	DNLZ	Dnlz	DNL-type zinc finger protein
21.3045	21.5261	Q8K1M6	DNM1L	Dnm1l	Dynamin-1-like protein
20.4972	20.4874	P39054	DYN2	Dnm2	Dynamin-2
20.3211	20.2066	Q8BZ98	DYN3	Dnm3	Dynamin-3
15.5583	14.8945	Q6TXD4	DNMBP	Dnmbp	Dynamin-binding protein
17.4787	17.4446	P13864	DNMT1	Dnmt1	DNA (cytosine-5)-methyltransferase 1
16.9767	16.3767	O88508	DNM3A	Dnmt3a	DNA (cytosine-5)-methyltransferase 3A
22.2477	22.5754	Q9Z2W0	DNPEP	Dnpep	Aspartyl aminopeptidase
18.4239	18.5996	Q80VJ3	DNPH1	Dnph1	2'-deoxynucleoside 5'-phosphate N-hydrolase 1
17.3849	17.2389	Q8R2M2	TDIF2	Dnttip2	Deoxynucleotidyltransferase terminal-interacting protein 2
17.8536	17.7362	Q8BUR4	DOCK1	Dock1	Dedicator of cytokinesis protein 1
16.5092	16.1688	Q8BZN6	DOC10	Dock10	Dedicator of cytokinesis protein 10
11.6936	11.5234	A2AF47	DOC11	Dock11	Dedicator of cytokinesis protein 11
17.738	16.8513	Q8C3J5	DOCK2	Dock2	Dedicator of cytokinesis protein 2
17.5103	17.5709	P59764	DOCK4	Dock4	Dedicator of cytokinesis protein 4
16.2704	16.1499	B2RY04	DOCK5	Dock5	Dedicator of cytokinesis protein 5
16.3186	16.1215	Q8VDR9	DOCK6	Dock6	Dedicator of cytokinesis protein 6
17.1439	16.8368	Q8R1A4	DOCK7	Dock7	Dedicator of cytokinesis protein 7
18.491	18.1426	Q8C147	DOCK8	Dock8	Dedicator of cytokinesis protein 8
17.0505	16.7676	Q8BIK4	DOCK9	Dock9	Dedicator of cytokinesis protein 9
16.8205	16.9813	Q99LN9	DOHH	Dohh	Deoxyhypusine hydroxylase
17.994	17.6526	P97465	DOK1	Dok1	Docking protein 1
15.8584	14.756	O70469	DOK2	Dok2	Docking protein 2
17.5713	17.2916	Q8R2Y3	DOLK	Dolk	Dolichol kinase
16.5929	16.7219	Q9JMF7	DOPP1	Dolpp1	Dolichyldiphosphatase 1
15.6723	16.0219	Q8BL99	DOP1	Dop1a	Protein dopey-1
18.2812	18.4052	Q3UHQ6	DOP2	Dop1b	Protein dopey-2
17.4953	17.2843	P42867	GPT	Dpagt1	UDP-N-acetylglucosamine--dolichyl-phosphate N-acetylglucosaminephosphotransferase
14.7585	14.5104	Q8BPA8	DPCD	Dpcd	Protein DPCD
19.1944	18.9485	P31428	DPEP1	Dpep1	Dipeptidase 1
17.1438	16.5776	Q61103	REQU	Dpf2	Zinc finger protein ubi-d4
15.836	15.3458	P58269	DPF3	Dpf3	Zinc finger protein DPF3
17.7386	17.9506	Q5NCQ5	DPH1	Dph1	2-(3-amino-3-carboxypropyl)histidine synthase subunit 1
15.1272	15.4322	Q9CR25	DPH2	Dph2	2-(3-amino-3-carboxypropyl)histidine synthase subunit 2
17.9378	18.1307	Q9CWQ0	DPH5	Dph5	Diphthine methyl ester synthase
15.8003	15.9256	Q9CQ28	DPH6	Dph6	Diphthine--ammonia ligase
16.179	16.3647	Q9CYU6	DPH7	Dph7	Diphthine methyltransferase
20.6096	20.5545	O70152	DPM1	Dpm1	Dolichol-phosphate mannosyltransferase subunit 1
19.7479	19.521	Q9D1Q4	DPM3	Dpm3	Dolichol-phosphate mannosyltransferase subunit 3
21.3538	21.6051	Q99KK7	DPP3	Dpp3	Dipeptidyl peptidase 3
21.6929	21.7389	P28843	DPP4	Dpp4	Dipeptidyl peptidase 4
19.822	19.5189	Q9ET22	DPP2	Dpp7	Dipeptidyl peptidase 2
17.2584	17.2045	Q80YA7	DPP8	Dpp8	Dipeptidyl peptidase 8
19.4049	19.4988	Q8BVG4	DPP9	Dpp9	Dipeptidyl peptidase 9
17.9231	17.1108	Q9QZZ6	DERM	Dpt	Dermatopontin
18.9958	19.1815	A6X919	D19L1	Dpy19l1	Probable C-mannosyltransferase DPY19L1
23.019	23.4923	Q8CHR6	DPYD	Dpyd	Dihydropyrimidine dehydrogenase [NADP(+)]
24.5285	24.4362	Q9EQF5	DPYS	Dpys	Dihydropyrimidinase
20.9316	20.7056	O08553	DPYL2	Dpysl2	Dihydropyrimidinase-related protein 2
18.3336	18.0652	Q62188	DPYL3	Dpysl3	Dihydropyrimidinase-related protein 3
17.2678	17.0112	Q924H9	DQX1	Dqx1	ATP-dependent RNA helicase DQX1
19.2359	19.2616	Q91WV0	NC2B	Dr1	Protein Dr1
15.479	NaN	Q9CR48	DRAM2	Dram2	DNA damage-regulated autophagy modulator protein 2
19.4975	19.6725	Q9D6N5	NC2A	Drap1	Dr1-associated corepressor
19.8876	19.9882	P32233	DRG1	Drg1	Developmentally-regulated GTP-binding protein 1
19.7305	19.8396	Q9QXB9	DRG2	Drg2	Developmentally-regulated GTP-binding protein 2
19.5837	19.428	P55292	DSC2	Dsc2	Desmocollin-2
19.9212	19.8341	O55111	DSG2	Dsg2	Desmoglein-2
19.8719	20.1206	E9Q557	DESP	Dsp	Desmoplakin
16.0667	16.0272	Q91ZU6	DYST	Dst	Dystonin
23.2155	23.2679	Q9R0P5	DEST	Dstn	Destrin
18.4697	18.6638	Q9DD18	DTD1	Dtd1	D-aminoacyl-tRNA deacylase 1
20.0559	19.9459	Q8BHA3	DTD2	Dtd2	D-aminoacyl-tRNA deacylase 2
18.1537	18.4527	O70585	DTNB	Dtnb	Dystrobrevin beta
16.7608	16.7914	Q91WZ8	DTBP1	Dtnbp1	Dysbindin
13.7824	13.971	Q8R3P2	DTX2	Dtx2	Probable E3 ubiquitin-protein ligase DTX2
18.6799	18.7104	Q3UIR3	DTX3L	Dtx3l	E3 ubiquitin-protein ligase DTX3L
20.3101	20.1332	P97930	KTHY	Dtymk	Thymidylate kinase
17.047	17.2231	Q8C2P3	DUS1L	Dus1l	tRNA-dihydrouridine(16/17) synthase [NAD(P)(+)]-like
16.4507	16.9351	Q9D7B1	DUS2L	Dus2	tRNA-dihydrouridine(20) synthase [NAD(P)+]-like
18.2239	17.8842	Q91XI1	DUS3L	Dus3l	tRNA-dihydrouridine(47) synthase [NAD(P)(+)]-like
17.9531	17.9165	Q9D0T2	DUS12	Dusp12	Dual specificity protein phosphatase 12
16.8032	16.6847	Q8K4T5	DUS19	Dusp19	Dual specificity protein phosphatase 19
16.7971	16.9315	Q99N11	DUS22	Dusp22	Dual specificity protein phosphatase 22
19.7609	19.7036	Q6NT99	DUS23	Dusp23	Dual specificity protein phosphatase 23
16.9175	17.2063	Q8BTR5	DUS28	Dusp28	Dual specificity phosphatase 28
19.8693	19.6337	Q9D7X3	DUS3	Dusp3	Dual specificity protein phosphatase 3
NaN	15.1217	Q9DBB1	DUS6	Dusp6	Dual specificity protein phosphatase 6
17.0276	16.4683	P51141	DVL1	Dvl1	Segment polarity protein dishevelled homolog DVL-1
16.2874	16.1971	Q60838	DVL2	Dvl2	Segment polarity protein dishevelled homolog DVL-2
14.9225	15.3588	Q61062	DVL3	Dvl3	Segment polarity protein dishevelled homolog DVL-3
17.0236	17.4538	O70348	DXO	Dxo	Decapping and exoribonuclease protein
17.5206	17.6042	Q8CHY3	DYM	Dym	Dymeclin
21.2066	21.2535	Q9JHU4	DYHC1	Dync1h1	Cytoplasmic dynein 1 heavy chain 1
19.0159	19.0923	O88487	DC1I2	Dync1i2	Cytoplasmic dynein 1 intermediate chain 2
20.3101	20.3538	Q8R1Q8	DC1L1	Dync1li1	Cytoplasmic dynein 1 light intermediate chain 1
18.8755	18.8411	Q6PDL0	DC1L2	Dync1li2	Cytoplasmic dynein 1 light intermediate chain 2
19.2741	19.2437	P62627	DLRB1	Dynlrb1	Dynein light chain roadblock-type 1
14.7725	14.4893	P51807	DYLT1	Dynlt1	Dynein light chain Tctex-type 1
18.0882	18.4355	P56387	DYLT3	Dynlt3	Dynein light chain Tctex-type 3
16.539	16.0063	Q61214	DYR1A	Dyrk1a	Dual specificity tyrosine-phosphorylation-regulated kinase 1A
17.724	17.5508	Q9ESD7	DYSF	Dysf	Dysferlin
22.0918	22.0983	Q8C008	DZAN1	Dzank1	Double zinc ribbon and ankyrin repeat-containing protein 1
17.7534	17.8215	Q91YR5	EFNMT	EEF1AKNMT	eEF1A lysine and N-terminal methyltransferase
16.6555	16.8976	P97425	ECP2	Ear2	Eosinophil cationic protein 2
18.0883	18.4212	Q9CXJ1	SYEM	Ears2	Probable glutamate--tRNA ligase, mitochondrial
18.3464	18.7125	Q9D0V7	RCAS1	Ebag9	Receptor-binding cancer antigen expressed on SiSo cells
17.078	17.1221	Q9D903	EBP2	Ebna1bp2	Probable rRNA-processing protein EBP2
22.4701	23.217	P70245	EBP	Ebp	3-beta-hydroxysteroid-Delta(8),Delta(7)-isomerase
20.5165	20.1825	Q9D0P0	EBPL	Ebpl	Emopamil-binding protein-like
15.6609	16.0758	Q9CS74	ECD	Ecd	Protein ecdysoneless homolog
19.7735	19.6221	Q4PZA2	ECE1	Ece1	Endothelin-converting enzyme 1
23.7492	23.2214	O35459	ECH1	Ech1	Delta(3,5)-Delta(2,4)-dienoyl-CoA isomerase, mitochondrial
20.9951	22.1206	Q9D9V3	ECHD1	Echdc1	Ethylmalonyl-CoA decarboxylase
22.8307	22.4247	Q3TLP5	ECHD2	Echdc2	Enoyl-CoA hydratase domain-containing protein 2, mitochondrial
23.0207	22.8651	Q9D7J9	ECHD3	Echdc3	Enoyl-CoA hydratase domain-containing protein 3, mitochondrial
25.7077	25.7024	Q8BH95	ECHM	Echs1	Enoyl-CoA hydratase, mitochondrial
25.0813	24.8904	P42125	ECI1	Eci1	Enoyl-CoA delta isomerase 1, mitochondrial
21.8113	21.4676	Q9WUR2	ECI2	Eci2	Enoyl-CoA delta isomerase 2, mitochondrial
20.3211	19.903	Q61508	ECM1	Ecm1	Extracellular matrix protein 1
19.8995	19.9118	Q6PDI5	ECM29	Ecpas	Proteasome adapter and scaffold protein ECM29
17.0067	16.887	Q3TZW0	ECSCR	Ecscr	Endothelial cell-specific chemotaxis regulator
19.7103	19.7096	Q9QZH6	ECSIT	Ecsit	Evolutionarily conserved signaling intermediate in Toll pathway, mitochondrial
17.5744	17.502	Q8K2D3	EDC3	Edc3	Enhancer of mRNA-decapping protein 3
19.0339	19.0522	Q3UJB9	EDC4	Edc4	Enhancer of mRNA-decapping protein 4
16.3454	16.1674	Q925U4	EDEM1	Edem1	ER degradation-enhancing alpha-mannosidase-like protein 1
15.9075	16.0014	Q8BJT9	EDEM2	Edem2	ER degradation-enhancing alpha-mannosidase-like protein 2
17.8365	17.8253	Q2HXL6	EDEM3	Edem3	ER degradation-enhancing alpha-mannosidase-like protein 3
19.8989	20.0292	Q9JMG1	EDF1	Edf1	Endothelial differentiation-related factor 1
15.5825	15.1128	Q61614	EDNRA	Ednra	Endothelin-1 receptor
19.1021	19.2344	Q8BL66	EEA1	Eea1	Early endosome antigen 1
16.4706	16.3909	Q921E6	EED	Eed	Polycomb protein EED
26.8019	27.0084	P10126	EF1A1	Eef1a1	Elongation factor 1-alpha 1
16.2401	16.5054	P62631	EF1A2	Eef1a2	Elongation factor 1-alpha 2
16.0577	17.1087	Q9CY45	EFMT1	Eef1akmt1	EEF1A lysine methyltransferase 1
15.0142	15.8636	P0DPE0;P0DPD9	EFMT4	Eef1akmt4	EEF1A lysine methyltransferase 4
23.48	23.8191	O70251	EF1B	Eef1b	Elongation factor 1-beta
23.7995	23.9495	P57776	EF1D	Eef1d	Elongation factor 1-delta
18.934	19.0276	Q9D1M4	MCA3	Eef1e1	Eukaryotic translation elongation factor 1 epsilon-1
23.2821	23.3645	Q9D8N0	EF1G	Eef1g	Elongation factor 1-gamma
24.945	25.1984	P58252	EF2	Eef2	Elongation factor 2
17.8112	18.1309	O08796	EF2K	Eef2k	Eukaryotic elongation factor 2 kinase
20.2989	20.4874	Q9JHW4	SELB	Eefsec	Selenocysteine-specific elongation factor
17.1283	17.7477	Q3TGW2	EEPD1	Eepd1	Endonuclease/exonuclease/phosphatase family domain-containing protein 1
17.0252	16.9805	Q8BPB5	FBLN3	Efemp1	EGF-containing fibulin-like extracellular matrix protein 1
16.2434	16.1714	Q9WVJ9	FBLN4	Efemp2	EGF-containing fibulin-like extracellular matrix protein 2
19.7466	19.7559	Q9D8Y0	EFHD2	Efhd2	EF-hand domain-containing protein D2
19.2716	19.2827	Q8C0D5	EFL1	Efl1	Elongation factor-like GTPase 1
20.4576	20.0156	P52795	EFNB1	Efnb1	Ephrin-B1
17.9984	17.9808	Q8BG67	EFR3A	Efr3a	Protein EFR3 homolog A
20.2535	20.0426	O08810	U5S1	Eftud2	116 kDa U5 small nuclear ribonucleoprotein component
20.2302	21.1825	Q01279	EGFR	Egfr	Epidermal growth factor receptor
15.8541	16.2188	Q91YE3	EGLN1	Egln1	Egl nine homolog 1
15.7919	15.5495	Q69ZW3	EHBP1	Ehbp1	EH domain-binding protein 1
16.7404	15.9599	Q99MS7	EH1L1	Ehbp1l1	EH domain-binding protein 1-like protein 1
20.6886	20.8034	Q9WVK4	EHD1	Ehd1	EH domain-containing protein 1
17.6648	17.5806	Q8BH64	EHD2	Ehd2	EH domain-containing protein 2
21.6231	21.5869	Q9QXY6	EHD3	Ehd3	EH domain-containing protein 3
18.8054	18.7126	Q9EQP2	EHD4	Ehd4	EH domain-containing protein 4
17.6135	17.6273	O70273	EHF	Ehf	ETS homologous factor
25.2996	25.7312	Q9DBM2	ECHP	Ehhadh	Peroxisomal bifunctional enzyme
17.1824	16.9371	Q5DW34	EHMT1	Ehmt1	Histone-lysine N-methyltransferase EHMT1
15.8126	15.9444	Q9Z148	EHMT2	Ehmt2	Histone-lysine N-methyltransferase EHMT2
20.4775	20.4676	Q61070	EI24	Ei24	Etoposide-induced protein 2.4
16.213	15.8102	P48024	EIF1	Eif1	Eukaryotic translation initiation factor 1
19.2959	19.056	Q60872	IF1A	Eif1a	Eukaryotic translation initiation factor 1A
16.9877	17.0885	Q3THJ3	EIF1A	Eif1ad	Probable RNA-binding protein EIF1AD
19.4312	19.1674	Q8BMJ3	IF1AX	Eif1ax	Eukaryotic translation initiation factor 1A, X-chromosomal
15.3128	15.2833	Q9CXU9	EIF1B	Eif1b	Eukaryotic translation initiation factor 1b
20.9316	20.8423	Q8BJW6	EIF2A	Eif2a	Eukaryotic translation initiation factor 2A
15.3118	15.6941	Q9Z2R9	E2AK1	Eif2ak1	Eukaryotic translation initiation factor 2-alpha kinase 1
18.0092	18.2025	Q03963	E2AK2	Eif2ak2	Interferon-induced, double-stranded RNA-activated protein kinase
15.6248	16.1431	Q9Z2B5	E2AK3	Eif2ak3	Eukaryotic translation initiation factor 2-alpha kinase 3
15.7702	15.3794	Q9QZ05	E2AK4	Eif2ak4	eIF-2-alpha kinase GCN2
19.2848	19.0177	Q99LC8	EI2BA	Eif2b1	Translation initiation factor eIF-2B subunit alpha
19.418	19.5095	Q99LD9	EI2BB	Eif2b2	Translation initiation factor eIF-2B subunit beta
20.0156	20.1825	Q61749	EI2BD	Eif2b4	Translation initiation factor eIF-2B subunit delta
19.9742	20.0292	Q8CHW4	EI2BE	Eif2b5	Translation initiation factor eIF-2B subunit epsilon
18.4086	18.2309	Q61211	EIF2D	Eif2d	Eukaryotic translation initiation factor 2D
22.2066	22.2821	Q6ZWX6	IF2A	Eif2s1	Eukaryotic translation initiation factor 2 subunit 1
21.5498	21.5117	Q99L45	IF2B	Eif2s2	Eukaryotic translation initiation factor 2 subunit 2
20.8034	20.9459	Q9Z0N1	IF2G	Eif2s3x	Eukaryotic translation initiation factor 2 subunit 3, X-linked
19.7824	19.9601	Q9Z0N2	IF2H	Eif2s3y	Eukaryotic translation initiation factor 2 subunit 3, Y-linked
21.5545	21.5915	P23116	EIF3A	Eif3a	Eukaryotic translation initiation factor 3 subunit A
21.928	22.0393	Q8JZQ9	EIF3B	Eif3b	Eukaryotic translation initiation factor 3 subunit B
21.5117	21.5261	Q8R1B4	EIF3C	Eif3c	Eukaryotic translation initiation factor 3 subunit C
21.1079	21.1825	O70194	EIF3D	Eif3d	Eukaryotic translation initiation factor 3 subunit D
21.4526	21.5498	P60229	EIF3E	Eif3e	Eukaryotic translation initiation factor 3 subunit E
21.6409	21.9061	Q9DCH4	EIF3F	Eif3f	Eukaryotic translation initiation factor 3 subunit F
20.9098	20.9459	Q9Z1D1	EIF3G	Eif3g	Eukaryotic translation initiation factor 3 subunit G
20.5545	20.5638	Q91WK2	EIF3H	Eif3h	Eukaryotic translation initiation factor 3 subunit H
20.4874	20.5545	Q9QZD9	EIF3I	Eif3i	Eukaryotic translation initiation factor 3 subunit I
19.8637	19.9459	Q9DBZ5	EIF3K	Eif3k	Eukaryotic translation initiation factor 3 subunit K
21.2419	21.3484	Q8QZY1	EIF3L	Eif3l	Eukaryotic translation initiation factor 3 subunit L
20.1704	20.1079	Q99JX4	EIF3M	Eif3m	Eukaryotic translation initiation factor 3 subunit M
24.2096	24.2243	P60843	IF4A1	Eif4a1	Eukaryotic initiation factor 4A-I
21.0292	21.265	P10630	IF4A2	Eif4a2	Eukaryotic initiation factor 4A-II
20.8651	20.6453	Q91VC3	IF4A3	Eif4a3	Eukaryotic initiation factor 4A-III
22.0224	22.3266	Q8BGD9	IF4B	Eif4b	Eukaryotic translation initiation factor 4B
20.654	20.6714	P63073	IF4E	Eif4e	Eukaryotic translation initiation factor 4E
17.5314	17.4498	Q8BMB3	IF4E2	Eif4e2	Eukaryotic translation initiation factor 4E type 2
16.446	15.8506	Q9DBB5	IF4E3	Eif4e3	Eukaryotic translation initiation factor 4E type 3
16.5016	15.8116	Q60876	4EBP1	Eif4ebp1	Eukaryotic translation initiation factor 4E-binding protein 1
16.0384	15.869	Q9EST3	4ET	Eif4enif1	Eukaryotic translation initiation factor 4E transporter
21.7876	21.9672	Q6NZJ6	IF4G1	Eif4g1	Eukaryotic translation initiation factor 4 gamma 1
20.2302	20.2764	Q62448	IF4G2	Eif4g2	Eukaryotic translation initiation factor 4 gamma 2
21.1332	21.2477	Q80XI3	IF4G3	Eif4g3	Eukaryotic translation initiation factor 4 gamma 3
22.3376	22.4476	Q9WUK2	IF4H	Eif4h	Eukaryotic translation initiation factor 4H
21.5117	21.3699	P59325	IF5	Eif5	Eukaryotic translation initiation factor 5
22.155	22.1047	Q8BGY2;P63242	IF5A1	Eif5a	Eukaryotic translation initiation factor 5A-1
20.7876	20.8576	Q05D44	IF2P	Eif5b	Eukaryotic translation initiation factor 5B
20.6096	20.8727	O55135	IF6	Eif6	Eukaryotic translation initiation factor 6
18.8284	18.9049	Q8K0G5	EIPR1	Eipr1	EARP and GARP complex-interacting protein 1
18.8276	18.8678	Q80Y81	RNZ2	Elac2	Zinc phosphodiesterase ELAC protein 2
21.1946	21.2419	P70372	ELAV1	Elavl1	ELAV-like protein 1
17.036	16.8822	O08856	ELL	Ell	RNA polymerase II elongation factor ELL
16.2626	16.2751	Q8BPU7	ELMO1	Elmo1	Engulfment and cell motility protein 1
16.5219	16.206	Q8BHL5	ELMO2	Elmo2	Engulfment and cell motility protein 2
18.0634	17.9458	Q8BYZ7	ELMO3	Elmo3	Engulfment and cell motility protein 3
19.1729	19.0954	Q8BGF6	ELMD2	Elmod2	ELMO domain-containing protein 2
17.3102	16.7423	P54320	ELN	Eln	Elastin
17.9092	17.6315	Q8CB77	ELOA1	Eloa	Elongin-A
20.2877	20.4476	P62869	ELOB	Elob	Elongin-B
19.6063	19.6744	P83940	ELOC	Eloc	Elongin-C
18.3359	17.5275	P60003	ELOF1	Elof1	Transcription elongation factor 1 homolog
14.7828	15.6556	Q9JLJ5	ELOV1	Elovl1	Elongation of very long chain fatty acids protein 1
20.3962	20.1704	Q9JLJ4	ELOV2	Elovl2	Elongation of very long chain fatty acids protein 2
20.3857	20.7056	Q8BHI7	ELOV5	Elovl5	Elongation of very long chain fatty acids protein 5
NaN	18.0075	Q920L5	ELOV6	Elovl6	Elongation of very long chain fatty acids protein 6
19.1584	19.3401	Q7TT37	ELP1	Elp1	Elongator complex protein 1
18.8152	18.8916	Q91WG4	ELP2	Elp2	Elongator complex protein 2
19.1969	19.3491	Q9CZX0	ELP3	Elp3	Elongator complex protein 3
16.895	17.2846	Q9ER73	ELP4	Elp4	Elongator complex protein 4
17.9284	18.0499	Q99L85	ELP5	Elp5	Elongator complex protein 5
16.5926	16.7187	Q8BK75	ELP6	Elp6	Elongator complex protein 6
22.3211	21.9777	P21995	EMB	Emb	Embigin
20.1206	20.2185	Q8C7X2	EMC1	Emc1	ER membrane protein complex subunit 1
18.8545	19.2039	Q3TAS6	EMC10	Emc10	ER membrane protein complex subunit 10
20.0691	20.0691	Q9CRD2	EMC2	Emc2	ER membrane protein complex subunit 2
20.4676	20.5731	Q99KI3	EMC3	Emc3	ER membrane protein complex subunit 3
19.8653	19.8663	Q9CZX9	EMC4	Emc4	ER membrane protein complex subunit 4
19.7604	19.8709	Q9CQW0	EMC6	Emc6	ER membrane protein complex subunit 6
19.8605	20.0821	Q9EP72	EMC7	Emc7	ER membrane protein complex subunit 7
20.3752	20.1704	O70378	EMC8	Emc8	ER membrane protein complex subunit 8
16.1037	16.5101	Q9DB76	EMC9	Emc9	ER membrane protein complex subunit 9
19.3015	19.2929	O08579	EMD	Emd	Emerin
17.8063	17.9255	O35130	NEP1	Emg1	Ribosomal RNA small subunit methyltransferase NEP1
19.0758	18.8414	Q99K41	EMIL1	Emilin1	EMILIN-1
17.3459	16.9614	Q05BC3	EMAL1	Eml1	Echinoderm microtubule-associated protein-like 1
19.8386	19.9082	Q7TNG5	EMAL2	Eml2	Echinoderm microtubule-associated protein-like 2
17.3698	16.9828	Q8VC03	EMAL3	Eml3	Echinoderm microtubule-associated protein-like 3
19.5042	19.2529	Q3UMY5	EMAL4	Eml4	Echinoderm microtubule-associated protein-like 4
22.7995	22.6649	Q5SQM0	EMAL6	Eml6	Echinoderm microtubule-associated protein-like 6
14.5943	NaN	O88662	EMP2	Emp2	Epithelial membrane protein 2
17.1448	17.1462	Q8C522	ENDD1	Endod1	Endonuclease domain-containing 1 protein
22.9742	23.0054	O08600	NUCG	Endog	Endonuclease G, mitochondrial
19.1015	19.0598	Q63961	EGLN	Eng	Endoglin
18.887	18.7341	Q8BX80	ENASE	Engase	Cytosolic endo-beta-N-acetylglucosaminidase
25.7077	25.918	P17182	ENOA	Eno1	Alpha-enolase
15.1605	14.5424	P21550	ENOB	Eno3	Beta-enolase
19.4689	19.4006	Q8BGB7	ENOPH	Enoph1	Enolase-phosphatase E1
20.0951	20.7471	P16406	AMPE	Enpep	Glutamyl aminopeptidase
19.4848	19.2648	P06802	ENPP1	Enpp1	Ectonucleotide pyrophosphatase/phosphodiesterase family member 1
17.0732	16.9282	Q9R1E6	ENPP2	Enpp2	Ectonucleotide pyrophosphatase/phosphodiesterase family member 2
17.9477	17.4887	Q6DYE8	ENPP3	Enpp3	Ectonucleotide pyrophosphatase/phosphodiesterase family member 3
18.3902	17.8676	Q8BTJ4	ENPP4	Enpp4	Bis(5'-adenosyl)-triphosphatase enpp4
13.7065	14.6419	Q8BGN3	ENPP6	Enpp6	Glycerophosphocholine cholinephosphodiesterase ENPP6
17.7217	17.3688	P55772	ENTP1	Entpd1	Ectonucleoside triphosphate diphosphohydrolase 1
14.7947	13.6344	O55026	ENTP2	Entpd2	Ectonucleoside triphosphate diphosphohydrolase 2
21.5823	21.8987	Q9WUZ9	ENTP5	Entpd5	Ectonucleoside triphosphate diphosphohydrolase 5
14.7491	14.7048	Q3TCT4	ENTP7	Entpd7	Ectonucleoside triphosphate diphosphohydrolase 7
17.4229	16.8578	Q8K0L2	ENTP8	Entpd8	Ectonucleoside triphosphate diphosphohydrolase 8
20.0951	19.9459	Q9JIX0	ENY2	Eny2	Transcription and mRNA export factor ENY2
14.9486	14.8667	Q8BYW9	EOGT	Eogt	EGF domain-specific O-linked N-acetylglucosamine transferase
15.4459	15.5506	B2RWS6	EP300	Ep300	Histone acetyltransferase p300
14.8915	14.0374	Q8CHI8	EP400	Ep400	E1A-binding protein p400
19.9218	19.8505	P48193	41	Epb41	Protein 4.1
19.494	19.3857	O70318	E41L2	Epb41l2	Band 4.1-like protein 2
16.5923	15.9259	Q9WV92	E41L3	Epb41l3	Band 4.1-like protein 3
16.3456	16.4889	Q9JMC8	E41LB	Epb41l4b	Band 4.1-like protein 4B
19.4149	19.3903	Q8BGS1	E41L5	Epb41l5	Band 4.1-like protein 5
18.2145	17.8732	P49222	EPB42	Epb42	Erythrocyte membrane protein band 4.2
18.956	17.9352	Q99M71	EPDR1	Epdr1	Mammalian ependymin-related protein 1
16.7794	16.9147	Q80TA9	EPG5	Epg5	Ectopic P granules protein 5 homolog
15.5899	14.8908	Q60750	EPHA1	Epha1	Ephrin type-A receptor 1
16.2267	16.1545	Q03145	EPHA2	Epha2	Ephrin type-A receptor 2
16.5864	16.2117	P54761	EPHB4	Ephb4	Ephrin type-B receptor 4
23.2125	23.6209	Q9D379	HYEP	Ephx1	Epoxide hydrolase 1
25.6622	25.6012	P34914	HYES	Ephx2	Bifunctional epoxide hydrolase 2
NaN	13.9372	Q9WUA5	EPM2A	Epm2a	Laforin
18.7106	18.7738	Q8VEH5	EPMIP	Epm2aip1	EPM2A-interacting protein 1
19.1576	19.04	Q80VP1	EPN1	Epn1	Epsin-1
17.4477	17.1365	Q8CHU3	EPN2	Epn2	Epsin-2
22.8288	22.9352	Q8R0W0	EPIPL	Eppk1	Epiplakin
22.1642	22.1363	Q8CGC7	SYEP	Eprs1	Bifunctional glutamate/proline--tRNA ligase
19.5673	19.6725	P42567	EPS15	Eps15	Epidermal growth factor receptor substrate 15
19.6492	19.5795	Q60902	EP15R	Eps15l1	Epidermal growth factor receptor substrate 15-like 1
20.0821	20.1332	Q99K30	ES8L2	Eps8l2	Epidermal growth factor receptor kinase substrate 8-like protein 2
16.2277	16.0156	P49290	PERE	Epx	Eosinophil peroxidase
17.9502	17.7441	Q9CZU4	ERAL1	Eral1	GTPase Era, mitochondrial
22.2096	21.9098	Q9EQH2	ERAP1	Erap1	Endoplasmic reticulum aminopeptidase 1
17.9187	17.8406	Q61526	ERBB3	Erbb3	Receptor tyrosine-protein kinase erbB-3
18.2015	18.2619	Q80TH2	ERBIN	Erbin	Erbin
21.1886	21.3211	Q99MI1	RB6I2	Erc1	ELKS/Rab6-interacting/CAST family member 1
18.9161	18.7801	O08811	ERCC2	Ercc2	General transcription and DNA repair factor IIH helicase subunit XPD
17.6693	17.4284	P49135	ERCC3	Ercc3	General transcription and DNA repair factor IIH helicase subunit XPB
15.4507	15.5623	Q9QZD4	XPF	Ercc4	DNA repair endonuclease XPF
15.7088	15.2844	P35689	ERCC5	Ercc5	DNA repair protein complementing XP-G cells homolog
14.2827	NaN	Q6PGN1	ERFE	Erfe	Erythroferrone
15.176	15.2377	P81270	ERG	Erg	Transcriptional regulator ERG
19.5495	20.002	Q9ERY9	ERG28	Erg28	Ergosterol biosynthetic protein 28 homolog
19.2181	19.6446	Q9DC16	ERGI1	Ergic1	Endoplasmic reticulum-Golgi intermediate compartment protein 1
18.4772	18.2911	Q9CR89	ERGI2	Ergic2	Endoplasmic reticulum-Golgi intermediate compartment protein 2
19.879	20.0292	Q9CQE7	ERGI3	Ergic3	Endoplasmic reticulum-Golgi intermediate compartment protein 3
18.5042	18.4819	P84089	ERH	Erh	Enhancer of rudimentary homolog
17.3588	17.6599	Q7TMF2	ERI1	Eri1	3'-5' exoribonuclease 1
17.8215	17.2035	Q8C460	ERI3	Eri3	ERI1 exoribonuclease 3
18.5704	18.5068	Q8VEH8	ERLEC	Erlec1	Endoplasmic reticulum lectin 1
18.4955	18.2328	Q91X78	ERLN1	Erlin1	Erlin-1
19.9459	19.7055	Q8BFZ9	ERLN2	Erlin2	Erlin-2
19.6545	19.233	Q3UVK0	ERMP1	Ermp1	Endoplasmic reticulum metallopeptidase 1
19.5467	19.163	Q8R180	ERO1A	Ero1a	ERO1-like protein alpha
18.8021	18.998	Q8R2E9	ERO1B	Ero1b	ERO1-like protein beta
21.7995	21.8269	P57759	ERP29	Erp29	Endoplasmic reticulum resident protein 29
22.4972	22.3805	Q9D1Q6	ERP44	Erp44	Endoplasmic reticulum resident protein 44
18.7236	18.1217	Q99JZ7	ERRFI	Errfi1	ERBB receptor feedback inhibitor 1
[truncated: 5,049 more rows]
